# Supplementary material for: Ethyl 2-(3,5-dimethyl-1,1-dioxo-2H-1λ6,2,6-thia­diazin-4-yl)benzoate
Source: Acta Crystallogr Sect E Struct Rep Online. 2012 Jun 20;68(Pt 7):o2160. doi: 10.1107/S1600536812024907 (PMC3393967; doi:10.1107/S1600536812024907)
Supplement: Supplementary file 2 [file e-68-o2160-Isup2.hkl]

# 
# h,k,l, Fc-squared, Fo-squared, sigma(Fo-squared) and status flag 
# 
data_I
_shelx_title ' pralav3 in P2(1)' 
_shelx_refln_list_code          4 
_shelx_F_calc_maximum       65.65 
_exptl_crystal_F_000       324.00 
_reflns_d_resolution_high  0.7709 
 
loop_ 
 _symmetry_equiv_pos_as_xyz 
 'x, y, z' 
 '-x, y+1/2, -z' 
 
_cell_length_a    10.3943 
_cell_length_b     6.6089 
_cell_length_c    10.6563 
_cell_angle_alpha  90.000 
_cell_angle_beta   94.982 
_cell_angle_gamma  90.000 
 
_shelx_F_squared_multiplier     1.000 
 
loop_ 
 _refln_index_h 
 _refln_index_k 
 _refln_index_l 
 _refln_F_squared_calc 
 _refln_F_squared_meas 
 _refln_F_squared_sigma 
 _refln_observed_status 
   0  -8   0        0.78       -2.32      3.58 o 
   1  -8   0        4.33        1.43      3.29 o 
   2  -8   0        3.47        5.27      3.47 o 
   3  -8   0       18.06       19.22      4.24 o 
   4  -8   0        8.48        7.19      4.31 o 
   1  -7   0       35.69       36.25      2.06 o 
   2  -7   0       14.75       13.53      1.59 o 
   3  -7   0        7.79        7.42      1.64 o 
   4  -7   0       26.97       21.98      2.25 o 
   5  -7   0       81.63       78.16      3.61 o 
   6  -7   0       57.73       55.15      3.36 o 
   7  -7   0        0.70        2.91      2.31 o 
   0  -6   0      347.88      350.06      5.93 o 
   1  -6   0       17.94       18.13      1.02 o 
   2  -6   0        5.78        6.08      0.97 o 
   3  -6   0      150.36      145.98      3.51 o 
   4  -6   0       73.75       69.29      2.24 o 
   5  -6   0       55.88       56.32      2.29 o 
   6  -6   0       48.16       49.00      2.68 o 
   7  -6   0       23.66       27.77      2.31 o 
   8  -6   0        3.01        3.29      2.02 o 
   9  -6   0       77.74       70.98      4.19 o 
   1  -5   0       10.07        8.47      0.80 o 
   2  -5   0      154.88      153.92      2.95 o 
   3  -5   0      278.56      284.40      4.28 o 
   4  -5   0      715.79      744.31      9.48 o 
   5  -5   0      490.32      503.07      7.08 o 
   6  -5   0      157.15      159.93      3.27 o 
   7  -5   0       23.70       21.64      1.52 o 
   8  -5   0       19.98       21.19      1.64 o 
   9  -5   0       19.37       21.44      2.02 o 
  10  -5   0       56.50       64.02      4.97 o 
   0  -4   0       14.16       14.88      0.77 o 
   1  -4   0       86.82       84.09      1.34 o 
   2  -4   0      392.95      405.28      4.86 o 
   3  -4   0      742.03      774.40      9.10 o 
   4  -4   0      523.84      521.37      5.96 o 
   5  -4   0      401.09      416.78      5.40 o 
   6  -4   0      159.79      152.32      2.72 o 
   7  -4   0      229.42      238.14      3.96 o 
   8  -4   0      141.14      133.66      3.13 o 
   9  -4   0       15.65       17.29      1.70 o 
  10  -4   0       14.61       12.25      2.16 o 
  11  -4   0       12.13       13.25      2.72 o 
   1  -3   0      403.20      420.59      4.53 o 
   2  -3   0      706.93      704.86      7.08 o 
   3  -3   0      440.98      435.18      4.60 o 
   4  -3   0      199.71      210.88      2.54 o 
   5  -3   0      191.84      183.63      2.56 o 
   6  -3   0      495.89      510.45      6.44 o 
   7  -3   0      210.69      218.18      3.40 o 
   8  -3   0       99.11      101.11      2.50 o 
   9  -3   0      124.40      114.43      3.04 o 
  10  -3   0      107.45      110.43      3.76 o 
  11  -3   0       62.26       62.75      3.83 o 
  12  -3   0       16.35       11.80      3.09 o 
   0  -2   0     3086.79     3119.03     45.14 o 
   1  -2   0     4048.19     4128.02     41.82 o 
   2  -2   0     1332.59     1294.99     12.62 o 
   3  -2   0       18.79       17.72      0.48 o 
   4  -2   0      202.45      201.78      2.19 o 
   5  -2   0      184.99      187.59      2.17 o 
   6  -2   0      459.35      474.19      5.24 o 
   7  -2   0       64.39       62.21      1.70 o 
   8  -2   0       52.20       50.09      1.50 o 
   9  -2   0      177.83      183.00      4.31 o 
  10  -2   0       78.32       77.02      3.04 o 
  11  -2   0      148.46      154.23      5.85 o 
  12  -2   0       28.87       20.72      3.15 o 
  13  -2   0       23.01       19.44      5.19 o 
   2  -1   0       81.39       70.26      0.77 o 
   3  -1   0      808.99      745.08      6.54 o 
   4  -1   0      476.10      491.36      4.57 o 
   5  -1   0      688.18      682.22      6.88 o 
   6  -1   0       42.94       43.64      0.95 o 
   7  -1   0      180.88      189.73      2.90 o 
   8  -1   0       27.52       23.53      1.06 o 
   9  -1   0        2.00        0.70      0.80 o 
  10  -1   0      299.87      289.33      5.70 o 
  11  -1   0       15.46       16.09      2.22 o 
  12  -1   0       62.38       56.19      3.36 o 
  13  -1   0       22.92       22.05      3.04 o 
   2   0   0     2049.03     1883.78     15.80 o 
   3   0   0      303.78      258.23      2.30 o 
   4   0   0       71.84       71.41      0.88 o 
   5   0   0     1213.82     1288.66     11.16 o 
   6   0   0       65.28       66.24      1.04 o 
   7   0   0        3.26        5.31      0.41 o 
   8   0   0        0.11       -0.38      0.38 o 
   9   0   0       78.78       75.43      1.34 o 
  10   0   0        2.43        2.02      1.04 o 
  11   0   0      195.75      191.32      4.94 o 
  12   0   0        4.62        1.13      2.13 o 
  13   0   0       10.64        9.87      2.84 o 
   2   1   0       82.58       70.91      0.81 o 
   3   1   0      805.30      747.68      6.59 o 
   4   1   0      482.90      505.02      4.30 o 
   5   1   0      688.45      673.25      5.84 o 
   6   1   0       38.77       37.45      0.66 o 
   7   1   0      177.45      186.32      1.95 o 
   8   1   0       29.35       26.38      0.86 o 
   9   1   0        1.93        1.07      0.61 o 
  10   1   0      303.91      295.55      4.75 o 
  11   1   0       15.07       14.09      1.18 o 
  12   1   0       60.76       61.61      4.08 o 
  13   1   0       22.43       14.79      5.08 o 
   0   2   0     3117.70     3191.77     42.71 o 
   1   2   0     4041.75     4127.92     44.91 o 
   2   2   0     1339.38     1293.22     14.86 o 
   3   2   0       17.15       17.86      0.52 o 
   4   2   0      209.09      210.97      2.40 o 
   5   2   0      192.93      195.84      2.04 o 
   6   2   0      452.54      467.29      4.25 o 
   7   2   0       61.87       61.85      1.04 o 
   8   2   0       51.31       50.06      0.88 o 
   9   2   0      177.74      183.58      2.60 o 
  10   2   0       78.11       76.03      1.50 o 
  11   2   0      150.22      158.97      4.33 o 
  12   2   0       28.23       20.81      2.47 o 
  13   2   0       22.38       23.80      7.90 o 
   1   3   0      419.05      445.09      5.05 o 
   2   3   0      700.62      705.91      8.23 o 
   3   3   0      448.11      436.74      4.38 o 
   4   3   0      193.14      201.75      2.45 o 
   5   3   0      195.67      190.57      2.44 o 
   6   3   0      495.93      498.60      5.40 o 
   7   3   0      210.41      213.40      2.70 o 
   8   3   0       99.14       98.52      2.02 o 
   9   3   0      124.06      115.63      2.24 o 
  10   3   0      107.79      108.58      2.72 o 
  11   3   0       62.26       67.06      4.36 o 
  12   3   0       15.75       16.18      3.15 o 
   0   4   0       15.15       16.45      1.38 o 
   1   4   0       87.33       87.10      1.66 o 
   2   4   0      405.99      424.75      5.62 o 
   3   4   0      734.30      785.38      9.23 o 
   4   4   0      532.29      534.74      5.53 o 
   5   4   0      397.36      415.69      4.72 o 
   6   4   0      160.89      153.45      2.45 o 
   7   4   0      226.81      237.40      3.97 o 
   8   4   0      140.82      130.33      2.42 o 
   9   4   0       14.19       17.27      1.16 o 
  10   4   0       14.51       13.77      2.52 o 
  11   4   0       12.79       11.48      3.25 o 
   1   5   0       11.55       11.69      0.64 o 
   2   5   0      153.60      156.28      2.97 o 
   3   5   0      285.93      293.39      5.14 o 
   4   5   0      708.50      754.47      8.82 o 
   5   5   0      495.97      520.84      7.37 o 
   6   5   0      159.57      163.65      2.86 o 
   7   5   0       23.66       21.94      0.75 o 
   8   5   0       20.30       16.65      1.25 o 
   9   5   0       19.13       18.90      2.23 o 
  10   5   0       53.66       49.55      3.99 o 
   0   6   0      353.03      365.03      9.85 o 
   1   6   0       17.91       17.24      1.73 o 
   2   6   0        6.65        6.11      0.79 o 
   3   6   0      150.16      150.65      3.53 o 
   4   6   0       76.38       72.21      2.83 o 
   5   6   0       56.32       58.16      2.20 o 
   6   6   0       47.75       46.83      2.50 o 
   7   6   0       24.15       23.78      2.72 o 
   8   6   0        3.11        0.39      1.88 o 
   9   6   0       74.95       74.27      5.19 o 
   1   7   0       36.37       38.03      2.79 o 
   2   7   0       15.23       16.82      2.65 o 
   3   7   0        7.01        5.94      2.15 o 
   4   7   0       27.61       23.30      2.45 o 
   5   7   0       83.59       79.27      3.51 o 
   6   7   0       58.87       56.33      3.51 o 
   7   7   0        0.69       -1.34      2.29 o 
   0   8   0        0.55        2.50      3.75 o 
   1   8   0        4.36        3.20      2.36 o 
   2   8   0        2.99        4.11      2.56 o 
   3   8   0       18.71       17.72      3.36 o 
   4   8   0        9.25        4.79      2.77 o 
  -4  -8   1       10.10        9.74      5.10 o 
  -3  -8   1       44.51       43.26      4.92 o 
  -2  -8   1       19.79       20.15      3.59 o 
  -1  -8   1       27.90       32.45      4.90 o 
   0  -8   1       14.39       12.94      3.15 o 
   1  -8   1       44.81       48.64      4.02 o 
   2  -8   1        4.07        6.06      2.99 o 
   3  -8   1       58.21       52.22      4.67 o 
   4  -8   1       15.00       22.05      4.77 o 
  -7  -7   1       11.55        7.90      2.22 o 
  -6  -7   1        3.29        2.13      2.09 o 
  -5  -7   1       42.06       44.69      3.42 o 
  -4  -7   1      138.90      149.53      4.92 o 
  -3  -7   1       49.23       50.97      2.11 o 
  -2  -7   1      137.84      147.32      4.17 o 
  -1  -7   1       38.77       40.20      2.20 o 
   0  -7   1       56.84       54.83      2.31 o 
   1  -7   1       22.45       25.44      2.95 o 
   2  -7   1       77.68       82.83      3.92 o 
   3  -7   1        5.28        2.84      1.66 o 
   4  -7   1       59.31       53.54      3.17 o 
   5  -7   1       15.51       14.36      2.27 o 
   6  -7   1       12.83       13.19      2.59 o 
   7  -7   1       15.46       15.41      2.90 o 
  -9  -6   1        5.88        7.26      2.59 o 
  -8  -6   1       10.06       10.51      2.66 o 
  -7  -6   1        2.00        2.81      1.77 o 
  -6  -6   1       18.41       17.81      2.09 o 
  -5  -6   1       30.20       34.80      2.16 o 
  -4  -6   1       11.05       12.91      0.97 o 
  -3  -6   1      172.97      171.57      3.70 o 
  -2  -6   1       50.49       52.01      1.82 o 
  -1  -6   1       52.34       55.96      1.59 o 
   0  -6   1       80.02       74.53      1.41 o 
   1  -6   1      248.39      253.74      4.55 o 
   2  -6   1      163.49      162.92      3.72 o 
   3  -6   1      344.34      358.10      6.31 o 
   4  -6   1       72.19       73.44      2.18 o 
   5  -6   1       38.71       35.19      1.86 o 
   6  -6   1       74.89       76.85      3.27 o 
   7  -6   1        0.86       -0.75      1.63 o 
   8  -6   1       16.35       16.02      2.61 o 
   9  -6   1        1.27       -1.13      2.13 o 
 -10  -5   1       10.74       10.41      3.09 o 
  -9  -5   1        8.65        9.64      1.81 o 
  -8  -5   1       20.82       17.38      2.15 o 
  -7  -5   1       62.86       65.21      2.68 o 
  -6  -5   1      121.27      124.38      2.92 o 
  -5  -5   1       83.08       82.66      2.13 o 
  -4  -5   1       20.35       23.58      1.16 o 
  -3  -5   1      105.91      101.91      2.09 o 
  -2  -5   1       94.45       92.13      1.97 o 
  -1  -5   1       66.68       64.82      1.72 o 
   0  -5   1       64.70       60.74      1.36 o 
   1  -5   1      102.87      104.43      1.81 o 
   2  -5   1      591.07      618.48      8.06 o 
   3  -5   1      140.16      133.61      2.33 o 
   4  -5   1      265.00      268.46      3.64 o 
   5  -5   1       61.96       60.50      1.52 o 
   6  -5   1       41.59       40.45      1.70 o 
   7  -5   1       38.63       38.89      1.95 o 
   8  -5   1        9.20        6.56      1.61 o 
   9  -5   1       50.60       44.56      2.95 o 
  10  -5   1       19.12       21.78      2.36 o 
 -11  -4   1        6.87        5.11      3.34 o 
 -10  -4   1       32.31       39.98      3.97 o 
  -9  -4   1       74.15       75.78      2.54 o 
  -8  -4   1      148.18      156.96      3.49 o 
  -7  -4   1        1.25        0.61      0.86 o 
  -6  -4   1      307.90      309.14      4.50 o 
  -5  -4   1      119.07      113.93      2.04 o 
  -4  -4   1      332.79      329.64      4.79 o 
  -3  -4   1       54.89       54.45      1.27 o 
  -2  -4   1      297.08      289.24      4.28 o 
  -1  -4   1      443.64      427.50      5.49 o 
   0  -4   1      138.48      142.25      1.92 o 
   1  -4   1      235.32      247.93      3.15 o 
   2  -4   1       76.21       69.57      1.43 o 
   3  -4   1       68.04       67.62      1.20 o 
   4  -4   1        9.32       11.85      0.55 o 
   5  -4   1      672.51      694.94      7.62 o 
   6  -4   1       57.44       57.27      1.36 o 
   7  -4   1       45.46       48.61      1.43 o 
   8  -4   1      109.80      111.45      2.83 o 
   9  -4   1        8.55        6.81      1.61 o 
  10  -4   1       28.41       32.31      2.84 o 
  11  -4   1       13.28       12.96      3.06 o 
 -12  -3   1       14.26       10.24      3.31 o 
 -11  -3   1       29.57       28.32      3.25 o 
 -10  -3   1       39.57       44.42      2.22 o 
  -9  -3   1      152.94      161.19      3.44 o 
  -8  -3   1      155.02      156.32      3.02 o 
  -7  -3   1      846.16      882.62     10.75 o 
  -6  -3   1       53.72       48.58      1.09 o 
  -5  -3   1      326.25      344.32      3.75 o 
  -4  -3   1      163.98      170.49      2.06 o 
  -3  -3   1       93.03       82.44      1.34 o 
  -2  -3   1      217.52      213.43      3.01 o 
  -1  -3   1      201.03      212.85      2.80 o 
   0  -3   1       68.66       71.23      1.13 o 
   1  -3   1       70.84       61.12      0.93 o 
   2  -3   1       68.27       75.81      1.25 o 
   3  -3   1      399.02      416.99      4.76 o 
   4  -3   1      808.87      836.82      8.00 o 
   5  -3   1      148.12      140.87      2.29 o 
   6  -3   1       81.83       70.36      1.45 o 
   7  -3   1       19.44       18.22      0.88 o 
   8  -3   1       34.55       35.21      1.36 o 
   9  -3   1      100.49       95.26      2.95 o 
  10  -3   1       15.86       17.56      2.13 o 
  11  -3   1       23.29       24.30      3.16 o 
  12  -3   1        8.23        5.26      3.33 o 
 -13  -2   1       11.75        4.95      3.99 o 
 -12  -2   1       74.25       73.79      4.79 o 
 -11  -2   1       63.06       60.22      3.36 o 
 -10  -2   1       23.57       25.50      1.70 o 
  -9  -2   1       63.13       57.16      1.75 o 
  -8  -2   1      365.07      364.29      5.34 o 
  -7  -2   1       54.08       50.03      1.34 o 
  -6  -2   1      169.45      155.55      2.09 o 
  -5  -2   1      413.52      441.96      4.76 o 
  -4  -2   1     1614.42     1653.24     15.03 o 
  -3  -2   1      391.99      400.66      4.19 o 
  -2  -2   1      261.98      250.83      3.03 o 
  -1  -2   1     1702.29     1564.15     16.68 o 
   0  -2   1     1471.00     1447.12     14.79 o 
   1  -2   1      162.85      170.18      1.95 o 
   2  -2   1      129.82      123.91      1.65 o 
   3  -2   1       36.65       20.43      0.52 o 
   4  -2   1       52.88       48.98      0.86 o 
   5  -2   1       37.51       35.80      0.77 o 
   6  -2   1      148.41      142.00      1.97 o 
   7  -2   1      123.51      125.71      1.84 o 
   8  -2   1      189.03      200.72      3.01 o 
   9  -2   1       20.31       23.96      1.41 o 
  10  -2   1       78.11       79.66      3.27 o 
  11  -2   1       11.93        8.37      2.36 o 
  12  -2   1       18.47       15.05      2.66 o 
 -13  -1   1       42.18       35.98      3.36 o 
 -12  -1   1       56.96       62.04      3.45 o 
 -11  -1   1      129.26      140.46      4.65 o 
 -10  -1   1       17.16       15.39      1.86 o 
  -9  -1   1      103.82      108.29      2.31 o 
  -8  -1   1       43.18       37.09      1.16 o 
  -7  -1   1      113.42      114.95      1.88 o 
  -6  -1   1       14.15       13.75      0.64 o 
  -5  -1   1      425.54      422.65      4.94 o 
  -4  -1   1     1250.99     1284.86     13.21 o 
  -3  -1   1     1653.31     1575.08     14.96 o 
  -2  -1   1     2223.31     2159.52     20.19 o 
  -1  -1   1      600.10      560.66      5.98 o 
   0  -1   1      208.38      197.61      2.46 o 
   1  -1   1     1460.49     1408.72     16.71 o 
   2  -1   1     4084.76     3984.35     35.53 o 
   3  -1   1      206.21      202.89      2.10 o 
   4  -1   1       10.76        9.07      0.38 o 
   5  -1   1      915.85      986.17      9.46 o 
   6  -1   1      152.53      164.36      2.52 o 
   7  -1   1      131.73      124.92      2.02 o 
   8  -1   1      160.26      157.27      2.52 o 
   9  -1   1      227.01      222.65      3.47 o 
  10  -1   1       10.26        5.06      1.23 o 
  11  -1   1       56.81       60.79      2.61 o 
  12  -1   1        1.95        1.32      2.40 o 
  13  -1   1       36.99       26.16      4.68 o 
 -13   0   1       23.35       24.50      3.27 o 
 -12   0   1       12.39       11.09      2.00 o 
 -11   0   1        9.50        6.92      1.45 o 
 -10   0   1       50.31       54.97      1.79 o 
  -9   0   1        9.21        9.80      1.02 o 
  -8   0   1      118.82      108.06      2.00 o 
  -7   0   1       37.73       41.70      1.09 o 
  -6   0   1        1.72        0.80      0.20 o 
  -5   0   1      432.74      478.93      4.94 o 
  -4   0   1      387.41      351.79      3.72 o 
  -3   0   1     1695.87     1538.20     14.19 o 
  -2   0   1     4300.43     3889.86     44.46 o 
   2   0   1      853.86      823.58      7.81 o 
   3   0   1      659.81      593.46      5.23 o 
   4   0   1      420.60      407.68      3.78 o 
   5   0   1      201.45      229.23      2.20 o 
   6   0   1       57.16       66.27      1.02 o 
   7   0   1       48.67       48.50      0.93 o 
   8   0   1       53.63       56.61      1.20 o 
   9   0   1       13.92       11.51      0.79 o 
  10   0   1      179.86      193.27      3.11 o 
  11   0   1       28.70       28.63      1.57 o 
  12   0   1      133.02      137.91      5.24 o 
  13   0   1        0.51        3.79      3.43 o 
 -13   1   1       43.31       41.79      3.99 o 
 -12   1   1       56.08       60.82      2.86 o 
 -11   1   1      129.50      137.22      4.01 o 
 -10   1   1       17.34       14.97      0.89 o 
  -9   1   1      106.97      112.21      2.08 o 
  -8   1   1       43.44       38.75      0.98 o 
  -7   1   1      119.38      119.34      1.49 o 
  -6   1   1       14.48       13.77      0.48 o 
  -5   1   1      415.02      415.72      3.88 o 
  -4   1   1     1236.30     1264.25     11.24 o 
  -3   1   1     1642.52     1588.03     14.40 o 
  -2   1   1     2191.09     2109.42     19.38 o 
  -1   1   1      606.14      553.63      5.60 o 
   0   1   1      197.58      189.27      2.59 o 
   1   1   1     1455.54     1406.10     12.89 o 
   2   1   1     4123.55     4023.62     39.26 o 
   3   1   1      204.45      195.51      2.03 o 
   4   1   1        8.53        7.19      0.30 o 
   5   1   1      922.41      991.85      8.05 o 
   6   1   1      153.11      165.99      1.79 o 
   7   1   1      137.09      130.22      1.49 o 
   8   1   1      159.28      159.51      2.26 o 
   9   1   1      223.78      223.54      2.97 o 
  10   1   1       10.59        6.85      0.70 o 
  11   1   1       55.88       62.09      2.24 o 
  12   1   1        1.99        2.15      1.54 o 
  13   1   1       38.29       30.49      3.97 o 
 -13   2   1       11.33       14.62      5.36 o 
 -12   2   1       75.53       77.76      3.65 o 
 -11   2   1       61.30       63.42      2.20 o 
 -10   2   1       24.98       26.80      1.22 o 
  -9   2   1       63.28       56.71      1.20 o 
  -8   2   1      370.70      363.66      3.96 o 
  -7   2   1       53.57       50.29      0.97 o 
  -6   2   1      171.34      164.84      1.83 o 
  -5   2   1      407.79      445.06      4.24 o 
  -4   2   1     1602.31     1641.89     15.63 o 
  -3   2   1      381.07      385.97      4.04 o 
  -2   2   1      270.84      256.44      2.84 o 
  -1   2   1     1687.11     1562.45     15.98 o 
   0   2   1     1464.99     1413.26     14.62 o 
   1   2   1      162.86      169.63      2.06 o 
   2   2   1      129.52      122.66      1.47 o 
   3   2   1       37.66       20.34      0.57 o 
   4   2   1       53.60       52.20      0.89 o 
   5   2   1       39.22       37.99      0.73 o 
   6   2   1      152.26      149.00      1.88 o 
   7   2   1      126.34      128.61      1.65 o 
   8   2   1      189.15      200.45      2.49 o 
   9   2   1       19.56       22.53      0.75 o 
  10   2   1       76.51       76.10      1.65 o 
  11   2   1       11.66        8.01      1.31 o 
  12   2   1       19.30       20.87      2.38 o 
 -12   3   1       13.25        9.33      2.50 o 
 -11   3   1       29.01       30.86      2.27 o 
 -10   3   1       39.99       42.77      1.81 o 
  -9   3   1      157.46      169.73      3.31 o 
  -8   3   1      155.02      157.43      2.34 o 
  -7   3   1      854.74      903.99      9.37 o 
  -6   3   1       54.35       52.40      1.11 o 
  -5   3   1      318.99      340.89      4.23 o 
  -4   3   1      159.73      161.14      2.22 o 
  -3   3   1       92.09       86.25      1.43 o 
  -2   3   1      208.76      204.29      2.45 o 
  -1   3   1      200.39      212.81      2.51 o 
   0   3   1       62.63       67.36      1.22 o 
   1   3   1       70.71       61.84      1.07 o 
   2   3   1       64.42       71.51      1.11 o 
   3   3   1      400.02      409.79      4.52 o 
   4   3   1      813.32      833.97      8.81 o 
   5   3   1      150.22      144.94      2.31 o 
   6   3   1       79.55       68.94      1.34 o 
   7   3   1       20.37       20.35      0.79 o 
   8   3   1       32.58       33.39      0.97 o 
   9   3   1       96.98       93.82      1.97 o 
  10   3   1       15.34       15.95      1.25 o 
  11   3   1       22.12       26.10      3.40 o 
  12   3   1        8.18        6.42      2.70 o 
 -11   4   1        6.42        1.98      2.32 o 
 -10   4   1       30.30       32.86      2.34 o 
  -9   4   1       74.73       75.14      1.84 o 
  -8   4   1      150.60      159.59      2.88 o 
  -7   4   1        1.29        0.55      0.72 o 
  -6   4   1      314.11      313.11      4.08 o 
  -5   4   1      121.96      119.92      1.81 o 
  -4   4   1      339.35      334.62      4.25 o 
  -3   4   1       55.19       55.91      1.29 o 
  -2   4   1      289.65      286.35      3.44 o 
  -1   4   1      441.80      435.28      4.90 o 
   0   4   1      138.48      144.06      2.38 o 
   1   4   1      225.44      242.68      2.97 o 
   2   4   1       76.47       73.17      1.36 o 
   3   4   1       67.00       65.63      1.20 o 
   4   4   1        9.96       11.66      0.59 o 
   5   4   1      665.85      703.35      7.60 o 
   6   4   1       54.94       52.81      1.20 o 
   7   4   1       44.30       46.01      1.22 o 
   8   4   1      109.12      112.61      2.24 o 
   9   4   1        8.90        6.63      1.43 o 
  10   4   1       29.60       28.43      2.79 o 
  11   4   1       13.09       12.37      3.16 o 
 -10   5   1       11.31        8.85      2.50 o 
  -9   5   1        9.41       10.75      2.02 o 
  -8   5   1       20.72       14.95      1.39 o 
  -7   5   1       62.31       62.54      1.65 o 
  -6   5   1      122.17      121.09      2.11 o 
  -5   5   1       84.10       82.18      1.95 o 
  -4   5   1       19.55       21.28      0.91 o 
  -3   5   1      110.04      111.02      2.13 o 
  -2   5   1       95.93       93.46      1.54 o 
  -1   5   1       65.35       65.30      1.47 o 
   0   5   1       61.30       58.99      1.57 o 
   1   5   1      103.41      105.36      2.18 o 
   2   5   1      582.26      609.99      8.89 o 
   3   5   1      139.91      135.91      2.70 o 
   4   5   1      263.06      272.27      3.90 o 
   5   5   1       61.74       61.26      1.79 o 
   6   5   1       40.02       37.39      0.91 o 
   7   5   1       38.48       37.19      1.31 o 
   8   5   1        8.44        6.03      1.09 o 
   9   5   1       52.72       49.39      3.24 o 
  10   5   1       18.65       15.56      2.74 o 
  -9   6   1        6.12        6.08      2.13 o 
  -8   6   1        9.25        6.88      1.93 o 
  -7   6   1        1.94        2.40      1.68 o 
  -6   6   1       18.95       17.24      1.73 o 
  -5   6   1       29.91       30.42      1.65 o 
  -4   6   1       11.70       14.39      1.23 o 
  -3   6   1      174.04      178.64      3.53 o 
  -2   6   1       50.90       52.04      1.95 o 
  -1   6   1       49.65       54.51      2.18 o 
   0   6   1       80.82       71.51      2.54 o 
   1   6   1      243.63      254.70      4.58 o 
   2   6   1      163.36      162.24      3.78 o 
   3   6   1      342.68      357.95      6.68 o 
   4   6   1       73.53       76.80      2.77 o 
   5   6   1       36.37       35.03      1.79 o 
   6   6   1       73.58       78.43      3.22 o 
   7   6   1        0.75       -1.79      2.06 o 
   8   6   1       17.52       14.63      2.63 o 
   9   6   1        1.32        0.09      1.86 o 
  -7   7   1       10.67        5.13      2.49 o 
  -6   7   1        3.47        2.41      2.20 o 
  -5   7   1       39.70       41.27      3.06 o 
  -4   7   1      136.80      146.54      4.99 o 
  -3   7   1       50.21       44.58      3.31 o 
  -2   7   1      136.85      134.01      5.21 o 
  -1   7   1       39.87       41.27      3.18 o 
   0   7   1       55.66       52.88      2.74 o 
   1   7   1       22.42       23.01      2.34 o 
   2   7   1       78.70       81.38      3.92 o 
   3   7   1        5.30        4.90      2.50 o 
   4   7   1       57.65       57.75      3.65 o 
   5   7   1       16.06       14.30      2.34 o 
   6   7   1       11.85       12.10      2.66 o 
   7   7   1       15.97       15.95      3.43 o 
  -4   8   1       10.06        2.74      2.63 o 
  -3   8   1       43.77       39.55      3.38 o 
  -2   8   1       20.68       17.50      3.09 o 
  -1   8   1       28.31       23.76      3.06 o 
   0   8   1       14.10       10.82      2.91 o 
   1   8   1       45.49       42.09      3.67 o 
   2   8   1        4.05        5.06      2.70 o 
   3   8   1       57.74       51.68      3.45 o 
   4   8   1       14.81       10.17      2.74 o 
  -4  -8   2        7.84        8.81      3.38 o 
  -3  -8   2       23.70       30.06      4.68 o 
  -2  -8   2        6.34        3.22      3.90 o 
  -1  -8   2       26.72       24.76      3.42 o 
   0  -8   2       28.32       29.48      3.09 o 
   1  -8   2        9.19        3.54      2.32 o 
   2  -8   2       41.89       50.09      4.77 o 
   3  -8   2       14.67       17.18      4.47 o 
   4  -8   2       21.78       17.15      3.84 o 
  -7  -7   2       18.51       23.99      2.99 o 
  -6  -7   2       28.99       31.22      2.86 o 
  -5  -7   2       12.76       15.34      2.54 o 
  -4  -7   2       19.78       19.13      2.04 o 
  -3  -7   2        1.20        0.45      1.47 o 
  -2  -7   2       79.62       75.66      2.75 o 
  -1  -7   2        2.16        0.50      1.48 o 
   0  -7   2       37.47       36.30      2.22 o 
   1  -7   2       64.68       68.59      2.84 o 
   2  -7   2       15.47       16.54      2.31 o 
   3  -7   2       65.32       64.11      3.08 o 
   4  -7   2        1.25        1.14      2.57 o 
   5  -7   2       91.70       93.72      4.87 o 
   6  -7   2       12.54       12.03      2.84 o 
   7  -7   2       19.77       15.64      3.70 o 
  -9  -6   2       27.31       31.04      3.67 o 
  -8  -6   2        5.72        4.29      2.38 o 
  -7  -6   2       54.88       54.95      2.88 o 
  -6  -6   2       26.40       25.39      2.32 o 
  -5  -6   2      106.94      111.18      3.24 o 
  -4  -6   2       73.87       73.42      2.07 o 
  -3  -6   2       29.06       30.20      1.43 o 
  -2  -6   2       35.11       32.44      1.84 o 
  -1  -6   2       91.08       93.43      2.47 o 
   0  -6   2       42.83       42.51      1.14 o 
   1  -6   2      105.64      111.33      2.40 o 
   2  -6   2       34.33       32.04      1.68 o 
   3  -6   2        2.55        2.47      0.93 o 
   4  -6   2      112.26      118.16      2.92 o 
   5  -6   2        7.76        4.90      1.56 o 
   6  -6   2      174.44      185.17      6.46 o 
   7  -6   2       41.74       46.73      2.99 o 
   8  -6   2        7.85        5.94      2.31 o 
   9  -6   2        3.29        4.13      2.54 o 
 -10  -5   2       14.72        8.33      2.95 o 
  -9  -5   2        2.71        3.09      2.18 o 
  -8  -5   2       75.91       76.85      3.36 o 
  -7  -5   2        6.44        6.01      1.38 o 
  -6  -5   2       68.83       71.99      2.18 o 
  -5  -5   2       59.67       57.00      1.84 o 
  -4  -5   2      233.87      238.75      4.23 o 
  -3  -5   2       28.32       27.09      1.23 o 
  -2  -5   2       54.07       51.44      1.59 o 
  -1  -5   2        2.27        2.52      0.36 o 
   0  -5   2      385.12      400.66      4.97 o 
   1  -5   2       38.14       37.05      1.14 o 
   2  -5   2       23.45       20.26      1.07 o 
   3  -5   2      131.93      130.32      2.67 o 
   4  -5   2        0.41        0.86      0.50 o 
   5  -5   2       91.84       89.48      1.66 o 
   6  -5   2       28.52       26.77      1.32 o 
   7  -5   2      173.40      182.16      3.97 o 
   8  -5   2        2.44        2.50      1.56 o 
   9  -5   2        2.73        2.47      2.25 o 
  10  -5   2       20.21       15.39      4.95 o 
 -11  -4   2       10.44        7.44      3.00 o 
 -10  -4   2      127.89      134.96      4.88 o 
  -9  -4   2       65.18       58.11      3.11 o 
  -8  -4   2       29.35       29.09      1.48 o 
  -7  -4   2       72.86       67.81      1.68 o 
  -6  -4   2       33.34       31.08      1.16 o 
  -5  -4   2      471.75      481.17      6.46 o 
  -4  -4   2      176.42      172.95      3.28 o 
  -3  -4   2      122.70      118.38      2.06 o 
  -2  -4   2       26.16       25.62      0.73 o 
  -1  -4   2       56.62       50.51      1.04 o 
   0  -4   2       43.15       42.46      0.86 o 
   1  -4   2      214.47      205.46      2.92 o 
   2  -4   2      557.87      561.79      7.78 o 
   3  -4   2       52.79       50.10      1.22 o 
   4  -4   2       77.98       76.31      1.47 o 
   5  -4   2       13.60       12.61      0.68 o 
   6  -4   2      239.13      239.69      3.63 o 
   7  -4   2       70.84       64.28      2.00 o 
   8  -4   2      168.11      179.29      3.72 o 
   9  -4   2       17.65       19.13      1.50 o 
  10  -4   2       10.67        9.73      2.18 o 
  11  -4   2       30.75       32.99      4.79 o 
 -12  -3   2        9.80       10.87      4.24 o 
 -11  -3   2       44.24       44.76      3.45 o 
 -10  -3   2      141.04      145.84      4.40 o 
  -9  -3   2       87.39       90.78      2.41 o 
  -8  -3   2       26.51       24.59      1.32 o 
  -7  -3   2      145.54      141.72      2.34 o 
  -6  -3   2      195.57      190.43      2.63 o 
  -5  -3   2      154.35      160.82      2.22 o 
  -4  -3   2      747.95      740.63      8.69 o 
  -3  -3   2      613.77      616.11      7.01 o 
  -2  -3   2      277.53      290.32      3.62 o 
  -1  -3   2       83.12       83.07      1.31 o 
   0  -3   2        9.65        8.49      0.54 o 
   1  -3   2     1611.57     1679.40     17.21 o 
   2  -3   2      453.41      461.31      6.41 o 
   3  -3   2      358.59      364.73      4.22 o 
   4  -3   2       60.21       59.24      1.14 o 
   5  -3   2      129.67      128.69      1.81 o 
   6  -3   2       55.82       54.89      1.25 o 
   7  -3   2      508.07      515.94      5.90 o 
   8  -3   2       96.49       90.16      1.77 o 
   9  -3   2       76.86       78.00      2.25 o 
  10  -3   2       48.60       46.53      3.18 o 
  11  -3   2       58.78       51.56      4.63 o 
  12  -3   2       35.96       35.26      9.01 o 
 -13  -2   2        2.81        4.34      2.93 o 
 -12  -2   2       45.98       41.58      3.38 o 
 -11  -2   2       33.10       25.37      3.16 o 
 -10  -2   2      170.89      173.23      4.72 o 
  -9  -2   2      330.10      337.38      5.80 o 
  -8  -2   2       17.57       17.29      1.05 o 
  -7  -2   2       87.61       78.20      1.77 o 
  -6  -2   2      232.95      240.23      3.12 o 
  -5  -2   2      572.18      554.86      6.97 o 
  -4  -2   2      228.70      233.05      2.94 o 
  -3  -2   2     2205.00     2332.38     23.34 o 
  -2  -2   2      714.86      697.99      7.09 o 
  -1  -2   2      589.61      553.12      6.29 o 
   0  -2   2      779.53      745.00      8.72 o 
   1  -2   2     1578.37     1627.06     17.20 o 
   2  -2   2     1863.63     1951.38     23.35 o 
   3  -2   2       86.94      100.81      1.45 o 
   4  -2   2       95.48       93.83      1.32 o 
   5  -2   2       28.83       31.17      0.79 o 
   6  -2   2      720.48      732.21      7.59 o 
   7  -2   2       68.49       67.97      1.40 o 
   8  -2   2      132.56      125.22      2.58 o 
   9  -2   2      110.44      108.18      2.29 o 
  10  -2   2       70.87       64.94      2.18 o 
  11  -2   2       85.10       81.85      4.83 o 
  12  -2   2       45.58       44.72      4.52 o 
 -13  -1   2        7.81        3.09      2.61 o 
 -12  -1   2       39.60       39.43      3.02 o 
 -11  -1   2       59.75       55.30      3.04 o 
 -10  -1   2      209.93      206.91      4.46 o 
  -9  -1   2       40.07       38.73      1.39 o 
  -8  -1   2      562.23      582.64      7.05 o 
  -7  -1   2      119.99      110.68      2.06 o 
  -6  -1   2      224.48      229.95      2.99 o 
  -5  -1   2       97.09       91.13      1.54 o 
  -4  -1   2      364.57      360.30      4.06 o 
  -3  -1   2      361.40      351.57      3.77 o 
  -2  -1   2     3953.32     4039.61     39.45 o 
  -1  -1   2      685.67      659.13      6.29 o 
   0  -1   2     4200.92     4220.52     42.57 o 
   1  -1   2     4310.17     4319.11     48.68 o 
   2  -1   2      902.53      902.72     10.36 o 
   3  -1   2      333.86      365.47      4.02 o 
   4  -1   2       14.03       12.41      0.41 o 
   5  -1   2        0.83        2.43      0.39 o 
   6  -1   2       45.78       46.77      1.14 o 
   7  -1   2      301.02      312.47      3.76 o 
   8  -1   2      143.50      138.55      2.20 o 
   9  -1   2      191.34      184.38      2.85 o 
  10  -1   2      142.41      141.44      2.99 o 
  11  -1   2      168.46      162.42      4.13 o 
  12  -1   2       93.95       98.73      4.74 o 
  13  -1   2       13.12       11.62      4.47 o 
 -13   0   2        0.23        0.66      1.90 o 
 -12   0   2       16.61       17.88      2.31 o 
 -11   0   2       71.71       71.86      2.83 o 
 -10   0   2       45.62       49.02      2.13 o 
  -9   0   2      838.80      869.57     10.95 o 
  -8   0   2       53.63       54.32      1.54 o 
  -7   0   2      344.09      339.03      4.66 o 
  -6   0   2        1.26        0.61      0.46 o 
  -5   0   2      205.19      181.56      2.31 o 
  -4   0   2        3.06        4.31      0.32 o 
  -3   0   2     1169.91     1046.39      9.62 o 
  -2   0   2       26.15       26.72      0.47 o 
  -1   0   2      420.45      393.52      4.03 o 
   0   0   2      327.42      336.97      2.98 o 
   1   0   2      106.14       97.74      1.20 o 
   2   0   2       19.39       10.52      0.38 o 
   3   0   2      868.00      892.54      8.64 o 
   4   0   2       94.18       81.87      1.00 o 
   5   0   2      538.15      552.74      5.09 o 
   6   0   2      266.74      261.79      2.87 o 
   7   0   2      662.55      673.27      6.67 o 
   8   0   2        1.38        1.84      0.55 o 
   9   0   2      149.43      155.63      2.17 o 
  10   0   2      277.20      261.99      4.03 o 
  11   0   2       55.03       51.79      2.29 o 
  12   0   2       53.68       50.66      2.61 o 
  13   0   2       67.25       66.28      7.31 o 
 -13   1   2        8.46       11.14      2.86 o 
 -12   1   2       40.51       40.73      2.45 o 
 -11   1   2       62.26       62.84      2.56 o 
 -10   1   2      211.78      205.49      3.38 o 
  -9   1   2       37.91       37.84      1.04 o 
  -8   1   2      565.00      580.98      7.18 o 
  -7   1   2      122.28      111.34      1.52 o 
  -6   1   2      217.37      221.21      2.31 o 
  -5   1   2       97.04       92.79      1.22 o 
  -4   1   2      351.30      346.90      3.41 o 
  -3   1   2      365.25      354.72      3.36 o 
  -2   1   2     3915.55     3946.09     35.36 o 
  -1   1   2      694.55      672.56      6.71 o 
   0   1   2     4212.66     4192.59     44.86 o 
   1   1   2     4297.25     4293.52     41.71 o 
   2   1   2      909.13      908.50     10.13 o 
   3   1   2      348.95      381.86      3.88 o 
   4   1   2       14.08       13.29      0.46 o 
   5   1   2        1.14        3.18      0.36 o 
   6   1   2       46.44       46.29      0.84 o 
   7   1   2      299.85      307.45      3.26 o 
   8   1   2      143.45      137.15      1.95 o 
   9   1   2      190.70      187.82      2.70 o 
  10   1   2      143.13      148.85      2.52 o 
  11   1   2      170.27      160.44      4.01 o 
  12   1   2       94.51       97.66      4.31 o 
  13   1   2       13.28        5.56      3.56 o 
 -13   2   2        3.01        0.89      3.40 o 
 -12   2   2       47.22       45.24      2.91 o 
 -11   2   2       34.62       34.48      2.00 o 
 -10   2   2      173.08      177.45      3.42 o 
  -9   2   2      334.77      342.12      4.37 o 
  -8   2   2       18.55       18.20      0.63 o 
  -7   2   2       89.33       79.11      1.14 o 
  -6   2   2      233.29      245.17      2.60 o 
  -5   2   2      563.07      564.29      5.23 o 
  -4   2   2      231.58      236.84      2.62 o 
  -3   2   2     2169.94     2255.09     20.16 o 
  -2   2   2      706.61      689.43      6.34 o 
  -1   2   2      581.18      532.87      6.67 o 
   0   2   2      774.39      738.42      8.45 o 
   1   2   2     1595.17     1629.78     16.77 o 
   2   2   2     1892.56     1926.50     18.06 o 
   3   2   2       87.55      102.81      1.59 o 
   4   2   2      100.86      101.53      1.54 o 
   5   2   2       28.57       30.29      0.84 o 
   6   2   2      711.82      729.05      6.92 o 
   7   2   2       69.27       68.63      1.20 o 
   8   2   2      131.24      125.16      1.86 o 
   9   2   2      113.73      110.35      1.90 o 
  10   2   2       72.63       68.54      1.97 o 
  11   2   2       85.22       86.05      3.43 o 
  12   2   2       46.23       41.92      3.34 o 
 -12   3   2        9.97        7.15      2.06 o 
 -11   3   2       44.31       43.06      2.49 o 
 -10   3   2      144.00      140.52      3.36 o 
  -9   3   2       87.90       92.01      1.93 o 
  -8   3   2       27.27       23.67      0.97 o 
  -7   3   2      146.79      141.16      1.88 o 
  -6   3   2      196.62      192.60      2.35 o 
  -5   3   2      154.37      156.67      1.97 o 
  -4   3   2      749.45      729.54      7.16 o 
  -3   3   2      617.50      605.86      5.70 o 
  -2   3   2      269.51      283.09      3.19 o 
  -1   3   2       79.93       82.94      1.43 o 
   0   3   2       10.95        9.17      0.46 o 
   1   3   2     1618.42     1672.73     17.57 o 
   2   3   2      459.07      474.83      5.69 o 
   3   3   2      364.59      368.00      3.86 o 
   4   3   2       60.40       59.28      1.06 o 
   5   3   2      127.08      126.56      1.86 o 
   6   3   2       56.54       52.55      1.31 o 
   7   3   2      500.57      525.82      5.99 o 
   8   3   2       98.68       91.81      1.95 o 
   9   3   2       76.48       74.57      2.06 o 
  10   3   2       47.77       49.25      2.29 o 
  11   3   2       60.39       63.38      3.81 o 
  12   3   2       37.49       35.48      3.90 o 
 -11   4   2       10.16        7.46      2.40 o 
 -10   4   2      127.52      126.71      4.33 o 
  -9   4   2       65.60       61.84      2.07 o 
  -8   4   2       30.29       29.68      1.14 o 
  -7   4   2       77.41       74.30      1.56 o 
  -6   4   2       33.86       32.72      0.98 o 
  -5   4   2      480.84      492.25      5.40 o 
  -4   4   2      177.07      177.59      2.67 o 
  -3   4   2      120.67      122.42      2.04 o 
  -2   4   2       27.83       25.84      0.80 o 
  -1   4   2       58.20       54.25      1.16 o 
   0   4   2       40.86       39.77      0.98 o 
   1   4   2      218.52      209.51      2.87 o 
   2   4   2      557.60      559.94      7.15 o 
   3   4   2       53.52       52.21      1.07 o 
   4   4   2       75.55       73.39      1.25 o 
   5   4   2       13.68       12.27      0.59 o 
   6   4   2      241.48      247.35      3.26 o 
   7   4   2       72.83       66.02      1.68 o 
   8   4   2      165.74      175.03      3.36 o 
   9   4   2       17.74       17.33      1.54 o 
  10   4   2        9.82       11.34      2.25 o 
  11   4   2       30.74       25.53      4.06 o 
 -10   5   2       14.96       10.91      2.25 o 
  -9   5   2        2.34        2.99      1.48 o 
  -8   5   2       76.14       72.92      2.38 o 
  -7   5   2        6.12        5.44      0.97 o 
  -6   5   2       71.50       68.04      2.24 o 
  -5   5   2       59.24       60.22      1.48 o 
  -4   5   2      240.24      249.29      3.60 o 
  -3   5   2       28.18       26.82      1.00 o 
  -2   5   2       57.41       55.71      1.20 o 
  -1   5   2        2.66        1.82      0.57 o 
   0   5   2      385.15      408.10      5.31 o 
   1   5   2       38.04       37.45      0.93 o 
   2   5   2       22.42       20.49      0.66 o 
   3   5   2      127.95      130.12      2.11 o 
   4   5   2        0.44        0.88      0.54 o 
   5   5   2       93.85       89.01      1.74 o 
   6   5   2       29.25       27.57      1.11 o 
   7   5   2      173.99      180.12      3.60 o 
   8   5   2        2.04       -0.09      1.05 o 
   9   5   2        2.55        0.77      1.59 o 
  10   5   2       19.66       19.79      4.13 o 
  -9   6   2       26.88       24.84      2.77 o 
  -8   6   2        5.81        5.15      2.07 o 
  -7   6   2       55.52       57.12      2.88 o 
  -6   6   2       26.15       22.83      2.04 o 
  -5   6   2      110.70      109.87      2.88 o 
  -4   6   2       74.50       70.90      2.25 o 
  -3   6   2       29.38       30.36      1.25 o 
  -2   6   2       33.65       31.17      1.07 o 
  -1   6   2       89.27       94.34      2.20 o 
   0   6   2       40.31       39.32      1.29 o 
   1   6   2      104.60      104.78      2.90 o 
   2   6   2       33.02       29.47      1.84 o 
   3   6   2        2.54        1.23      1.18 o 
   4   6   2      113.69      113.92      4.24 o 
   5   6   2        7.59        7.71      1.75 o 
   6   6   2      178.64      181.33      4.85 o 
   7   6   2       42.81       43.79      3.24 o 
   8   6   2        8.71        6.58      2.25 o 
   9   6   2        3.08        2.23      3.38 o 
  -7   7   2       18.33       15.75      2.90 o 
  -6   7   2       27.70       30.90      3.50 o 
  -5   7   2       12.63       14.30      2.57 o 
  -4   7   2       21.38       23.96      2.49 o 
  -3   7   2        1.33        1.68      2.49 o 
  -2   7   2       78.79       79.13      3.47 o 
  -1   7   2        1.86        1.70      1.59 o 
   0   7   2       36.82       37.34      2.74 o 
   1   7   2       63.16       63.67      3.81 o 
   2   7   2       14.89       10.66      2.61 o 
   3   7   2       65.59       62.97      3.43 o 
   4   7   2        1.28        1.09      1.97 o 
   5   7   2       94.29       92.33      4.11 o 
   6   7   2       12.85       11.69      3.06 o 
   7   7   2       21.17       16.31      3.49 o 
  -4   8   2        8.02        6.38      3.00 o 
  -3   8   2       22.43       15.07      4.29 o 
  -2   8   2        6.05        8.03      3.34 o 
  -1   8   2       26.86       26.30      3.02 o 
   0   8   2       27.73       24.69      3.40 o 
   1   8   2        9.70        8.15      2.77 o 
   2   8   2       42.62       31.01      3.72 o 
   3   8   2       14.37       12.34      3.15 o 
   4   8   2       22.57       17.29      2.99 o 
  -4  -8   3       51.70       50.62      4.69 o 
  -3  -8   3       23.92       20.72      3.56 o 
  -2  -8   3        9.99       12.84      4.74 o 
  -1  -8   3        0.15       -0.79      4.45 o 
   0  -8   3       42.70       38.21      3.49 o 
   1  -8   3       17.49       17.31      4.95 o 
   2  -8   3       23.88       20.08      4.61 o 
   3  -8   3       52.24       61.59      5.26 o 
  -7  -7   3       75.93       85.47      4.45 o 
  -6  -7   3       10.78        9.58      2.22 o 
  -5  -7   3      139.76      148.81      5.56 o 
  -4  -7   3        9.95       11.21      2.54 o 
  -3  -7   3       11.29        9.05      1.63 o 
  -2  -7   3        8.31        9.15      1.63 o 
  -1  -7   3       23.40       22.87      2.56 o 
   0  -7   3       24.38       22.42      2.56 o 
   1  -7   3      179.80      183.57      5.94 o 
   2  -7   3       44.64       47.17      2.97 o 
   3  -7   3       36.12       34.48      2.59 o 
   4  -7   3      126.46      130.81      5.71 o 
   5  -7   3       18.64       24.60      3.13 o 
   6  -7   3       21.42       22.80      3.33 o 
  -9  -6   3       40.53       46.63      4.02 o 
  -8  -6   3       76.69       84.34      4.88 o 
  -7  -6   3       10.96       11.85      1.98 o 
  -6  -6   3      281.45      293.40      8.08 o 
  -5  -6   3       10.40        9.23      1.54 o 
  -4  -6   3      125.72      139.06      3.90 o 
  -3  -6   3       35.61       36.51      1.91 o 
  -2  -6   3       44.80       44.64      1.77 o 
  -1  -6   3        7.67        8.47      0.91 o 
   0  -6   3       50.99       48.39      1.32 o 
   1  -6   3      132.84      132.04      2.49 o 
   2  -6   3       58.44       56.32      2.27 o 
   3  -6   3       47.89       51.38      2.09 o 
   4  -6   3       27.69       28.41      1.34 o 
   5  -6   3       65.93       64.04      2.25 o 
   6  -6   3       25.95       26.55      2.57 o 
   7  -6   3       13.55       16.11      3.02 o 
   8  -6   3       16.20       16.06      3.97 o 
 -10  -5   3       62.62       67.60      4.54 o 
  -9  -5   3       26.88       32.51      2.54 o 
  -8  -5   3       49.17       50.34      2.54 o 
  -7  -5   3      207.43      220.48      4.71 o 
  -6  -5   3       27.28       26.16      1.61 o 
  -5  -5   3      159.70      159.66      3.45 o 
  -4  -5   3       49.29       46.55      1.54 o 
  -3  -5   3      203.18      199.68      3.26 o 
  -2  -5   3       18.51       20.47      0.75 o 
  -1  -5   3      109.65      104.45      1.84 o 
   0  -5   3        7.33        4.43      0.54 o 
   1  -5   3        3.72        4.11      0.59 o 
   2  -5   3        9.70        8.26      0.97 o 
   3  -5   3       13.40       11.84      0.97 o 
   4  -5   3      206.69      208.60      3.69 o 
   5  -5   3       23.83       26.09      1.00 o 
   6  -5   3       31.92       31.95      1.16 o 
   7  -5   3       31.83       32.15      1.91 o 
   8  -5   3       21.27       17.36      2.27 o 
   9  -5   3        0.32       -0.04      2.11 o 
  10  -5   3       38.76       47.08      3.67 o 
 -11  -4   3       14.91       16.02      2.93 o 
 -10  -4   3       22.47       19.90      2.50 o 
  -9  -4   3        7.20        9.57      1.90 o 
  -8  -4   3        7.66        4.68      1.00 o 
  -7  -4   3       43.45       40.31      1.31 o 
  -6  -4   3      219.02      225.71      3.69 o 
  -5  -4   3      159.61      165.77      2.67 o 
  -4  -4   3      290.27      296.49      3.92 o 
  -3  -4   3      166.40      169.09      2.51 o 
  -2  -4   3      494.33      488.65      6.08 o 
  -1  -4   3       54.16       53.19      1.23 o 
   0  -4   3      102.79      103.28      1.70 o 
   1  -4   3       40.35       41.28      1.00 o 
   2  -4   3      128.61      128.39      2.17 o 
   3  -4   3       77.05       79.44      1.70 o 
   4  -4   3       28.54       25.86      0.98 o 
   5  -4   3      420.20      438.13      5.24 o 
   6  -4   3      103.53       97.36      2.09 o 
   7  -4   3       20.63       18.15      1.05 o 
   8  -4   3       10.40       10.48      0.95 o 
   9  -4   3       68.33       68.21      2.75 o 
  10  -4   3       32.91       36.92      3.04 o 
  11  -4   3       36.23       38.03      3.67 o 
 -12  -3   3       91.27       96.46      5.22 o 
 -11  -3   3       51.00       54.17      4.18 o 
 -10  -3   3       14.04        9.65      1.68 o 
  -9  -3   3       59.60       60.18      2.16 o 
  -8  -3   3       76.14       73.82      2.15 o 
  -7  -3   3       12.68       13.55      1.02 o 
  -6  -3   3       96.10      100.20      1.81 o 
  -5  -3   3      118.10      124.92      2.15 o 
  -4  -3   3       49.34       46.54      1.07 o 
  -3  -3   3      719.42      740.28      8.33 o 
  -2  -3   3      105.47      117.94      1.74 o 
  -1  -3   3      494.24      475.12      4.94 o 
   0  -3   3     1098.49     1147.73     11.62 o 
   1  -3   3      180.17      189.53      2.78 o 
   2  -3   3       48.26       47.72      1.20 o 
   3  -3   3      614.90      620.95      7.55 o 
   4  -3   3      167.99      160.75      2.49 o 
   5  -3   3      106.39      106.51      1.95 o 
   6  -3   3      530.44      558.47      6.66 o 
   7  -3   3       20.32       21.85      1.02 o 
   8  -3   3      155.20      164.84      3.04 o 
   9  -3   3       16.01       12.48      1.48 o 
  10  -3   3       78.71       81.41      4.17 o 
  11  -3   3       28.71       27.29      4.85 o 
 -12  -2   3       32.08       35.73      3.34 o 
 -11  -2   3       60.23       58.26      3.51 o 
 -10  -2   3       62.28       62.86      2.49 o 
  -9  -2   3      246.66      262.21      5.05 o 
  -8  -2   3       32.76       30.94      1.22 o 
  -7  -2   3      360.36      380.83      5.54 o 
  -6  -2   3       30.06       29.02      1.02 o 
  -5  -2   3      440.45      472.63      5.20 o 
  -4  -2   3     1560.42     1697.02     18.46 o 
  -3  -2   3      101.36      114.76      1.59 o 
  -2  -2   3      834.36      823.39      8.14 o 
  -1  -2   3     1057.91     1085.05     10.00 o 
   0  -2   3      275.08      273.66      2.96 o 
   1  -2   3      105.07      111.12      1.65 o 
   2  -2   3      756.37      785.31      9.18 o 
   3  -2   3      533.18      544.06      6.80 o 
   4  -2   3      335.42      339.86      3.98 o 
   5  -2   3      639.82      676.99      7.14 o 
   6  -2   3      273.50      277.65      3.44 o 
   7  -2   3      209.50      205.05      3.24 o 
   8  -2   3        4.88        5.79      1.02 o 
   9  -2   3       77.80       73.40      2.16 o 
  10  -2   3      100.70       90.17      2.93 o 
  11  -2   3       88.72       95.64      3.88 o 
  12  -2   3       11.61       14.30      4.42 o 
 -13  -1   3       57.98       52.72      4.29 o 
 -12  -1   3       33.60       37.10      2.91 o 
 -11  -1   3       33.66       29.33      2.84 o 
 -10  -1   3      193.81      203.93      5.12 o 
  -9  -1   3       60.40       63.06      2.09 o 
  -8  -1   3      396.12      403.25      5.22 o 
  -7  -1   3       79.53       76.05      1.50 o 
  -6  -1   3      333.75      337.04      4.37 o 
  -5  -1   3      548.16      550.71      6.17 o 
  -4  -1   3      348.87      382.71      4.20 o 
  -3  -1   3      180.60      187.91      2.28 o 
  -2  -1   3     1172.55     1175.02     12.13 o 
  -1  -1   3      144.16      115.05      1.45 o 
   0  -1   3      746.70      743.45      8.29 o 
   1  -1   3       38.98       33.24      0.77 o 
   2  -1   3       62.62       58.62      1.09 o 
   3  -1   3      448.81      430.62      5.05 o 
   4  -1   3      417.17      419.64      4.85 o 
   5  -1   3      154.18      153.81      2.33 o 
   6  -1   3      167.34      166.90      2.56 o 
   7  -1   3       26.06       23.28      0.91 o 
   8  -1   3      149.10      147.17      2.27 o 
   9  -1   3       83.76       83.82      1.77 o 
  10  -1   3       20.71       22.03      1.36 o 
  11  -1   3       21.71       20.67      2.18 o 
  12  -1   3       35.13       35.73      4.51 o 
 -13   0   3      125.98      142.91      6.62 o 
 -12   0   3        2.82       -1.75      2.07 o 
 -11   0   3      187.41      187.77      5.44 o 
 -10   0   3      234.45      245.84      5.10 o 
  -9   0   3       35.23       37.46      1.52 o 
  -8   0   3       44.42       46.21      1.31 o 
  -7   0   3       95.63       94.86      1.81 o 
  -6   0   3      434.93      427.96      4.59 o 
  -5   0   3      365.27      358.92      3.97 o 
  -4   0   3        4.48        0.95      0.27 o 
  -3   0   3      180.36      175.72      2.08 o 
  -2   0   3       20.58       17.47      0.39 o 
  -1   0   3     1541.93     1515.96     14.78 o 
   0   0   3      282.40      258.42      2.43 o 
   1   0   3      261.33      243.00      2.53 o 
   2   0   3      995.63      948.81     10.54 o 
   3   0   3       49.95       41.63      0.79 o 
   4   0   3       56.60       53.52      0.93 o 
   5   0   3       84.59       75.83      1.13 o 
   6   0   3       19.14       15.32      0.66 o 
   7   0   3        5.33        4.86      0.57 o 
   8   0   3        7.43        7.06      0.72 o 
   9   0   3      145.17      155.57      2.42 o 
  10   0   3       17.93       19.20      1.09 o 
  11   0   3        0.02       -0.29      1.48 o 
  12   0   3       12.50       15.34      2.29 o 
 -13   1   3       58.22       57.62      4.29 o 
 -12   1   3       33.65       34.90      2.63 o 
 -11   1   3       33.38       28.43      2.09 o 
 -10   1   3      199.82      208.81      4.39 o 
  -9   1   3       59.28       62.92      1.40 o 
  -8   1   3      396.67      400.36      4.75 o 
  -7   1   3       79.52       75.46      1.22 o 
  -6   1   3      328.99      325.21      3.44 o 
  -5   1   3      536.75      527.07      5.16 o 
  -4   1   3      347.11      373.36      3.70 o 
  -3   1   3      169.17      179.32      1.99 o 
  -2   1   3     1176.10     1176.97     11.11 o 
  -1   1   3      150.25      120.56      1.61 o 
   0   1   3      752.38      743.03      7.77 o 
   1   1   3       35.87       30.11      0.70 o 
   2   1   3       57.66       54.48      0.98 o 
   3   1   3      451.97      432.47      4.62 o 
   4   1   3      425.69      435.46      4.47 o 
   5   1   3      155.30      155.76      1.83 o 
   6   1   3      162.45      162.04      2.00 o 
   7   1   3       26.22       24.28      0.80 o 
   8   1   3      146.23      142.43      2.04 o 
   9   1   3       83.20       81.56      1.68 o 
  10   1   3       22.23       22.06      1.11 o 
  11   1   3       21.59       20.33      1.91 o 
  12   1   3       36.41       36.53      2.74 o 
 -12   2   3       31.66       40.96      4.08 o 
 -11   2   3       62.39       66.47      2.25 o 
 -10   2   3       60.34       63.31      1.79 o 
  -9   2   3      254.31      269.44      4.19 o 
  -8   2   3       32.26       30.61      0.77 o 
  -7   2   3      355.44      370.49      4.00 o 
  -6   2   3       32.39       29.88      0.64 o 
  -5   2   3      435.82      471.89      4.47 o 
  -4   2   3     1532.07     1631.07     14.52 o 
  -3   2   3      101.39      112.56      1.54 o 
  -2   2   3      825.11      787.42      8.09 o 
  -1   2   3     1062.83     1059.53     11.20 o 
   0   2   3      287.08      285.11      3.88 o 
   1   2   3      106.94      109.35      1.79 o 
   2   2   3      768.40      798.35      8.33 o 
   3   2   3      534.43      547.79      5.63 o 
   4   2   3      336.15      339.99      3.84 o 
   5   2   3      642.23      679.07      6.87 o 
   6   2   3      272.49      282.47      3.22 o 
   7   2   3      201.01      197.77      2.60 o 
   8   2   3        4.96        5.40      0.70 o 
   9   2   3       77.49       74.69      1.73 o 
  10   2   3       98.53       94.68      2.58 o 
  11   2   3       90.42       92.94      3.76 o 
  12   2   3       11.09       11.93      2.49 o 
 -12   3   3       92.83      104.10      4.70 o 
 -11   3   3       50.57       50.61      2.83 o 
 -10   3   3       15.58       12.69      1.27 o 
  -9   3   3       58.12       57.93      1.43 o 
  -8   3   3       77.51       76.64      1.63 o 
  -7   3   3       10.84       10.03      0.63 o 
  -6   3   3       93.44       95.18      1.32 o 
  -5   3   3      110.91      116.63      1.54 o 
  -4   3   3       48.96       46.77      0.84 o 
  -3   3   3      710.24      710.69      7.13 o 
  -2   3   3      106.77      117.87      1.81 o 
  -1   3   3      498.18      491.87      6.04 o 
   0   3   3     1101.19     1132.63     12.71 o 
   1   3   3      186.51      192.64      2.70 o 
   2   3   3       44.57       43.96      0.97 o 
   3   3   3      620.22      640.70      6.97 o 
   4   3   3      169.30      161.29      2.20 o 
   5   3   3      104.61      106.39      1.79 o 
   6   3   3      527.17      556.45      5.85 o 
   7   3   3       20.49       21.06      0.98 o 
   8   3   3      154.09      153.44      2.97 o 
   9   3   3       15.98       12.21      1.16 o 
  10   3   3       80.28       83.51      3.40 o 
  11   3   3       29.58       28.84      2.91 o 
 -11   4   3       15.13       17.43      2.45 o 
 -10   4   3       22.01       19.24      1.75 o 
  -9   4   3        6.68        5.47      1.27 o 
  -8   4   3        7.58        7.92      0.79 o 
  -7   4   3       44.18       41.51      1.11 o 
  -6   4   3      212.37      219.33      2.86 o 
  -5   4   3      157.48      166.07      2.31 o 
  -4   4   3      282.99      288.33      3.69 o 
  -3   4   3      166.67      169.36      2.51 o 
  -2   4   3      499.34      492.49      5.62 o 
  -1   4   3       53.12       52.12      1.23 o 
   0   4   3      108.97      108.47      1.81 o 
   1   4   3       42.90       44.66      1.16 o 
   2   4   3      127.56      124.48      2.27 o 
   3   4   3       79.12       81.73      1.47 o 
   4   4   3       28.08       24.77      0.95 o 
   5   4   3      417.83      432.39      5.13 o 
   6   4   3      103.41       93.72      1.91 o 
   7   4   3       19.54       19.45      1.09 o 
   8   4   3       10.32        9.62      1.07 o 
   9   4   3       68.02       69.84      2.52 o 
  10   4   3       34.26       39.93      2.75 o 
  11   4   3       35.83       32.56      3.65 o 
 -10   5   3       60.53       65.60      3.95 o 
  -9   5   3       25.75       27.88      2.22 o 
  -8   5   3       50.19       49.46      2.11 o 
  -7   5   3      205.28      213.56      3.96 o 
  -6   5   3       28.37       27.20      1.31 o 
  -5   5   3      158.94      159.73      2.67 o 
  -4   5   3       48.70       45.60      1.48 o 
  -3   5   3      202.85      206.27      3.10 o 
  -2   5   3       18.33       19.47      0.91 o 
  -1   5   3      106.66      101.93      1.90 o 
   0   5   3        6.73        4.42      0.77 o 
   1   5   3        2.87        2.07      0.64 o 
   2   5   3       11.09       10.66      0.72 o 
   3   5   3       13.48       12.62      0.79 o 
   4   5   3      207.90      211.61      3.03 o 
   5   5   3       23.30       24.60      1.00 o 
   6   5   3       30.33       27.75      1.20 o 
   7   5   3       31.71       31.02      1.38 o 
   8   5   3       22.50       25.18      1.90 o 
   9   5   3        0.39        0.80      1.93 o 
  10   5   3       39.49       42.25      4.52 o 
  -9   6   3       40.21       40.36      3.42 o 
  -8   6   3       76.36       86.63      3.56 o 
  -7   6   3       10.34       10.39      2.16 o 
  -6   6   3      280.79      302.28      6.79 o 
  -5   6   3       10.36        9.92      1.29 o 
  -4   6   3      121.20      132.92      2.93 o 
  -3   6   3       35.66       36.25      1.54 o 
  -2   6   3       45.02       44.98      1.57 o 
  -1   6   3        7.86        7.83      0.93 o 
   0   6   3       49.81       49.48      1.90 o 
   1   6   3      136.47      137.92      2.77 o 
   2   6   3       56.06       55.98      1.41 o 
   3   6   3       47.63       50.00      1.54 o 
   4   6   3       26.77       25.77      1.16 o 
   5   6   3       65.15       70.55      3.13 o 
   6   6   3       26.07       26.95      2.66 o 
   7   6   3       14.69       16.29      2.99 o 
   8   6   3       15.93       10.82      3.18 o 
  -7   7   3       75.94       76.46      4.08 o 
  -6   7   3       10.71       14.20      2.93 o 
  -5   7   3      139.37      143.20      5.28 o 
  -4   7   3       10.00        8.67      2.13 o 
  -3   7   3       10.07        5.33      2.72 o 
  -2   7   3        8.48        6.15      2.02 o 
  -1   7   3       21.74       23.03      2.50 o 
   0   7   3       25.24       19.10      2.61 o 
   1   7   3      177.06      179.57      6.28 o 
   2   7   3       44.62       50.27      3.61 o 
   3   7   3       35.45       29.07      2.49 o 
   4   7   3      127.52      139.02      4.97 o 
   5   7   3       18.88       17.59      2.54 o 
   6   7   3       21.38       20.83      3.00 o 
  -4   8   3       49.95       42.06      4.31 o 
  -3   8   3       23.88       17.61      3.34 o 
  -2   8   3        9.72        7.54      2.81 o 
  -1   8   3        0.20        3.00      3.06 o 
   0   8   3       42.72       31.65      3.50 o 
   1   8   3       17.63       20.85      3.88 o 
   2   8   3       23.00       13.57      4.22 o 
   3   8   3       53.10       49.39      3.97 o 
  -3  -8   4       90.80       91.74      6.78 o 
  -2  -8   4        8.24        4.38      3.74 o 
  -1  -8   4        6.05        5.69      4.13 o 
   0  -8   4        7.96        7.63      3.61 o 
   1  -8   4       34.05       28.73      4.97 o 
   2  -8   4       19.70       19.47      5.15 o 
  -7  -7   4       18.21       22.37      3.72 o 
  -6  -7   4        4.73        3.86      2.27 o 
  -5  -7   4       12.16        9.73      2.29 o 
  -4  -7   4      103.30      104.39      5.12 o 
  -3  -7   4       31.20       28.66      4.04 o 
  -2  -7   4       41.17       43.26      3.11 o 
  -1  -7   4        2.57        3.00      2.52 o 
   0  -7   4       27.60       24.28      2.68 o 
   1  -7   4       10.85        8.92      1.84 o 
   2  -7   4      158.64      166.79      4.47 o 
   3  -7   4        2.33        1.63      1.79 o 
   4  -7   4        2.67        2.43      2.77 o 
   5  -7   4       47.37       49.91      3.99 o 
   6  -7   4        0.38       -1.43      2.52 o 
  -9  -6   4        9.23       10.23      3.33 o 
  -8  -6   4      103.94      108.27      4.72 o 
  -7  -6   4        4.89        3.74      1.98 o 
  -6  -6   4       14.82       14.45      1.68 o 
  -5  -6   4       21.85       22.65      1.63 o 
  -4  -6   4       37.37       38.75      1.72 o 
  -3  -6   4      200.68      210.52      4.15 o 
  -2  -6   4       94.16       91.35      2.25 o 
  -1  -6   4      175.74      172.23      2.83 o 
   0  -6   4        3.14        2.52      0.63 o 
   1  -6   4      139.84      141.87      2.83 o 
   2  -6   4       12.04       12.80      1.70 o 
   3  -6   4       14.50       12.55      1.63 o 
   4  -6   4       15.04       15.14      1.52 o 
   5  -6   4       50.89       45.64      2.99 o 
   6  -6   4       60.56       54.47      3.00 o 
   7  -6   4       17.03       14.82      2.81 o 
   8  -6   4       40.57       38.70      3.95 o 
 -10  -5   4       57.43       58.78      4.33 o 
  -9  -5   4       73.55       79.19      3.72 o 
  -8  -5   4       23.36       22.85      1.98 o 
  -7  -5   4       37.55       39.52      1.91 o 
  -6  -5   4       49.06       48.48      1.70 o 
  -5  -5   4       79.63       79.34      1.90 o 
  -4  -5   4      218.92      219.07      3.58 o 
  -3  -5   4       64.57       61.87      1.57 o 
  -2  -5   4      145.74      136.06      2.49 o 
  -1  -5   4       79.35       72.84      1.52 o 
   0  -5   4      231.53      244.02      3.46 o 
   1  -5   4       92.12       89.84      1.90 o 
   2  -5   4      106.15      104.10      2.45 o 
   3  -5   4       76.43       78.52      2.27 o 
   4  -5   4       58.74       59.48      1.68 o 
   5  -5   4       11.62       10.12      1.07 o 
   6  -5   4        6.23        7.90      1.07 o 
   7  -5   4      106.13      102.98      3.61 o 
   8  -5   4        6.04        6.03      2.36 o 
   9  -5   4       41.43       42.15      3.17 o 
 -11  -4   4       65.09       64.01      4.61 o 
 -10  -4   4       32.16       31.08      2.83 o 
  -9  -4   4       42.84       37.93      2.74 o 
  -8  -4   4       35.13       36.37      2.13 o 
  -7  -4   4      156.57      147.77      2.99 o 
  -6  -4   4       26.00       23.58      1.14 o 
  -5  -4   4      202.52      201.35      3.22 o 
  -4  -4   4      200.76      212.24      3.13 o 
  -3  -4   4      344.19      353.20      4.43 o 
  -2  -4   4       22.16       20.35      0.84 o 
  -1  -4   4      633.74      677.14      7.64 o 
   0  -4   4      181.55      188.13      2.51 o 
   1  -4   4      244.06      262.19      3.83 o 
   2  -4   4      156.57      163.52      3.13 o 
   3  -4   4       35.31       33.64      1.41 o 
   4  -4   4       27.76       27.89      1.14 o 
   5  -4   4       91.35       82.66      1.88 o 
   6  -4   4       84.72       79.45      1.97 o 
   7  -4   4       86.82       84.59      2.18 o 
   8  -4   4      225.11      235.08      5.35 o 
   9  -4   4       45.29       44.97      3.20 o 
  10  -4   4       36.93       30.76      8.26 o 
 -12  -3   4        4.83        3.84      2.61 o 
 -11  -3   4       51.00       55.90      3.88 o 
 -10  -3   4       65.80       61.15      3.36 o 
  -9  -3   4       58.30       59.43      2.25 o 
  -8  -3   4      291.49      284.65      4.82 o 
  -7  -3   4       91.61       89.37      2.20 o 
  -6  -3   4      300.82      301.21      4.17 o 
  -5  -3   4       39.35       42.12      1.18 o 
  -4  -3   4       50.69       46.36      1.16 o 
  -3  -3   4       20.29       20.99      0.80 o 
  -2  -3   4      709.24      752.84      7.84 o 
  -1  -3   4      469.35      486.24      4.94 o 
   0  -3   4     1258.50     1310.94     13.35 o 
   1  -3   4       11.54       11.94      0.68 o 
   2  -3   4      355.27      363.49      4.75 o 
   3  -3   4      624.69      654.59      8.39 o 
   4  -3   4       15.79       14.86      0.88 o 
   5  -3   4        0.56        0.25      0.72 o 
   6  -3   4      446.27      454.01      5.81 o 
   7  -3   4      191.70      194.26      3.60 o 
   8  -3   4       37.53       38.64      1.66 o 
   9  -3   4      154.99      157.85      7.66 o 
  10  -3   4        8.01        5.29      2.31 o 
  11  -3   4        6.61        1.97      2.54 o 
 -12  -2   4       25.70       22.01      3.27 o 
 -11  -2   4       46.54       44.46      3.40 o 
 -10  -2   4      143.40      146.91      4.44 o 
  -9  -2   4      153.19      145.53      3.60 o 
  -8  -2   4       71.50       67.82      1.77 o 
  -7  -2   4      146.14      140.34      2.08 o 
  -6  -2   4      211.11      204.50      2.92 o 
  -5  -2   4      231.23      240.67      3.22 o 
  -4  -2   4      241.44      248.68      3.26 o 
  -3  -2   4      902.69      890.49      9.60 o 
  -2  -2   4       25.33       22.55      0.73 o 
  -1  -2   4      251.93      248.47      2.65 o 
   0  -2   4      141.84      138.99      1.88 o 
   1  -2   4     1271.76     1338.12     13.97 o 
   2  -2   4      467.60      486.05      6.25 o 
   3  -2   4      263.73      285.69      4.01 o 
   4  -2   4       16.65       16.41      0.80 o 
   5  -2   4      427.25      467.05      5.69 o 
   6  -2   4       57.10       58.16      1.43 o 
   7  -2   4      264.02      267.26      4.14 o 
   8  -2   4      491.42      510.11      8.73 o 
   9  -2   4       11.36       10.96      1.38 o 
  10  -2   4       91.17       84.93      3.33 o 
  11  -2   4       86.78       93.51      4.22 o 
  12  -2   4        4.89        9.55      4.45 o 
 -13  -1   4       20.94       13.07      3.95 o 
 -12  -1   4       12.11        9.62      2.52 o 
 -11  -1   4       36.50       33.63      3.20 o 
 -10  -1   4       14.04       13.23      2.09 o 
  -9  -1   4      478.12      493.30      8.21 o 
  -8  -1   4      733.94      775.32      9.45 o 
  -7  -1   4      279.19      274.29      3.78 o 
  -6  -1   4       94.88       94.04      1.50 o 
  -5  -1   4      567.82      581.03      6.54 o 
  -4  -1   4      602.09      625.08      7.21 o 
  -3  -1   4      341.58      356.87      4.18 o 
  -2  -1   4     1433.99     1472.15     15.30 o 
  -1  -1   4      546.26      548.32      5.69 o 
   0  -1   4      105.03       98.54      1.38 o 
   1  -1   4      637.97      660.90      6.85 o 
   2  -1   4     2686.04     2896.62     31.71 o 
   3  -1   4      164.86      180.67      2.72 o 
   4  -1   4      837.26      885.17     10.74 o 
   5  -1   4      104.52       93.57      1.72 o 
   6  -1   4      235.12      241.87      3.38 o 
   7  -1   4      186.74      191.00      2.67 o 
   8  -1   4       33.78       30.70      1.09 o 
   9  -1   4       31.61       27.79      1.32 o 
  10  -1   4       20.07       17.75      1.84 o 
  11  -1   4       12.09        9.94      2.16 o 
  12  -1   4       42.96       43.81      3.54 o 
 -13   0   4       45.07       40.70      3.29 o 
 -12   0   4        3.08        2.86      1.86 o 
 -11   0   4        5.61        2.59      1.93 o 
 -10   0   4       28.36       24.07      1.59 o 
  -9   0   4      451.47      455.87      6.62 o 
  -8   0   4     1009.88     1054.86     11.70 o 
  -7   0   4      152.57      147.21      2.26 o 
  -6   0   4      628.20      630.08      6.27 o 
  -5   0   4      126.59      130.88      1.74 o 
  -4   0   4      891.58      926.46      9.56 o 
  -3   0   4     1005.19     1005.74      9.68 o 
  -2   0   4      302.84      295.24      3.66 o 
  -1   0   4      104.76       94.75      1.31 o 
   0   0   4      140.79      140.05      1.50 o 
   1   0   4      966.01      922.22      8.60 o 
   2   0   4      564.59      537.66      5.65 o 
   3   0   4      665.54      736.38      8.16 o 
   4   0   4        8.62        7.08      0.46 o 
   5   0   4       39.73       36.50      0.89 o 
   6   0   4       53.31       51.12      1.06 o 
   7   0   4      422.05      427.29      4.59 o 
   8   0   4        2.32        1.70      0.68 o 
   9   0   4       85.36       88.59      1.93 o 
  10   0   4       50.06       49.16      2.06 o 
  11   0   4       53.81       46.92      3.09 o 
  12   0   4        3.73        2.65      2.06 o 
 -13   1   4       19.42       14.48      3.04 o 
 -12   1   4       12.41        8.53      1.93 o 
 -11   1   4       34.15       32.08      2.18 o 
 -10   1   4       13.95       12.05      1.27 o 
  -9   1   4      478.83      500.01      6.97 o 
  -8   1   4      735.30      749.11      7.58 o 
  -7   1   4      285.19      283.78      3.28 o 
  -6   1   4       98.89       98.19      1.43 o 
  -5   1   4      561.69      567.74      5.39 o 
  -4   1   4      612.22      630.11      6.39 o 
  -3   1   4      341.63      347.66      3.75 o 
  -2   1   4     1407.72     1439.78     13.77 o 
  -1   1   4      545.70      551.61      6.25 o 
   0   1   4      112.48      107.16      1.50 o 
   1   1   4      643.68      665.51      7.30 o 
   2   1   4     2711.33     2895.83     27.84 o 
   3   1   4      171.03      185.84      2.29 o 
   4   1   4      834.36      879.42      8.88 o 
   5   1   4      102.58       91.67      1.45 o 
   6   1   4      235.25      241.69      2.81 o 
   7   1   4      186.57      190.20      2.47 o 
   8   1   4       33.84       33.31      1.09 o 
   9   1   4       28.32       25.64      1.11 o 
  10   1   4       19.88       18.58      1.61 o 
  11   1   4       10.85        8.67      2.06 o 
  12   1   4       41.49       39.32      3.17 o 
 -12   2   4       23.69       17.13      2.54 o 
 -11   2   4       46.38       45.80      2.77 o 
 -10   2   4      138.34      141.76      3.26 o 
  -9   2   4      154.95      151.28      2.49 o 
  -8   2   4       76.47       73.21      1.31 o 
  -7   2   4      147.03      143.10      2.00 o 
  -6   2   4      215.48      209.16      2.60 o 
  -5   2   4      236.41      247.22      2.58 o 
  -4   2   4      241.94      249.94      2.92 o 
  -3   2   4      904.05      917.76      9.00 o 
  -2   2   4       25.07       22.60      0.64 o 
  -1   2   4      243.96      245.37      3.30 o 
   0   2   4      142.70      140.48      2.24 o 
   1   2   4     1282.37     1333.93     14.23 o 
   2   2   4      472.95      486.47      5.61 o 
   3   2   4      269.53      291.98      3.41 o 
   4   2   4       16.30       14.61      0.75 o 
   5   2   4      428.05      464.04      5.27 o 
   6   2   4       61.76       63.46      1.52 o 
   7   2   4      265.42      269.57      3.46 o 
   8   2   4      485.94      511.40      6.28 o 
   9   2   4       11.53       11.09      1.14 o 
  10   2   4       87.27       82.90      2.86 o 
  11   2   4       85.56       87.93      3.81 o 
  12   2   4        5.22        4.09      3.08 o 
 -12   3   4        4.70        3.74      2.22 o 
 -11   3   4       49.08       46.51      2.81 o 
 -10   3   4       66.13       66.51      2.34 o 
  -9   3   4       58.34       59.32      1.68 o 
  -8   3   4      294.29      285.19      3.37 o 
  -7   3   4       95.13       93.01      1.40 o 
  -6   3   4      304.74      296.12      3.19 o 
  -5   3   4       40.78       44.64      1.02 o 
  -4   3   4       49.26       46.38      0.98 o 
  -3   3   4       19.32       19.20      0.66 o 
  -2   3   4      697.50      720.06      8.82 o 
  -1   3   4      469.49      495.65      6.39 o 
   0   3   4     1260.76     1299.62     15.28 o 
   1   3   4       10.91       11.01      0.73 o 
   2   3   4      366.00      379.27      4.57 o 
   3   3   4      631.09      662.66      7.08 o 
   4   3   4       15.72       13.64      0.77 o 
   5   3   4        0.78        0.05      0.59 o 
   6   3   4      448.12      447.40      5.07 o 
   7   3   4      189.62      189.23      3.08 o 
   8   3   4       37.68       37.75      1.54 o 
   9   3   4      152.45      155.85      3.83 o 
  10   3   4        7.75        6.56      1.75 o 
  11   3   4        6.12        3.92      2.52 o 
 -11   4   4       64.80       61.48      5.94 o 
 -10   4   4       33.84       35.53      2.22 o 
  -9   4   4       43.70       41.02      1.95 o 
  -8   4   4       32.53       32.31      1.14 o 
  -7   4   4      160.20      154.95      2.45 o 
  -6   4   4       27.33       26.96      1.05 o 
  -5   4   4      201.07      193.22      2.38 o 
  -4   4   4      204.59      217.87      2.76 o 
  -3   4   4      344.30      348.14      4.27 o 
  -2   4   4       22.77       21.58      0.82 o 
  -1   4   4      631.82      666.08      7.80 o 
   0   4   4      181.39      185.50      2.78 o 
   1   4   4      246.60      267.53      3.69 o 
   2   4   4      156.90      162.70      2.51 o 
   3   4   4       36.10       36.43      1.16 o 
   4   4   4       28.12       27.63      1.14 o 
   5   4   4       94.14       87.94      1.81 o 
   6   4   4       80.45       74.52      1.72 o 
   7   4   4       86.52       80.19      2.11 o 
   8   4   4      225.73      233.07      4.17 o 
   9   4   4       45.10       44.06      2.40 o 
  10   4   4       36.60       26.57      3.04 o 
 -10   5   4       57.77       60.07      3.77 o 
  -9   5   4       73.43       74.33      3.02 o 
  -8   5   4       23.96       22.46      1.98 o 
  -7   5   4       35.25       35.76      1.63 o 
  -6   5   4       50.20       48.73      1.81 o 
  -5   5   4       82.64       84.07      1.90 o 
  -4   5   4      220.37      222.94      3.37 o 
  -3   5   4       64.41       60.15      1.54 o 
  -2   5   4      147.38      141.89      2.49 o 
  -1   5   4       79.48       70.26      1.70 o 
   0   5   4      231.41      246.47      3.94 o 
   1   5   4       90.44       89.37      2.04 o 
   2   5   4      108.87      110.08      2.24 o 
   3   5   4       78.13       79.61      1.95 o 
   4   5   4       60.82       59.95      1.68 o 
   5   5   4       10.66       11.17      1.00 o 
   6   5   4        6.59        6.22      1.00 o 
   7   5   4      104.89      100.78      2.56 o 
   8   5   4        6.19        4.20      1.77 o 
   9   5   4       40.84       43.01      3.00 o 
  -9   6   4        9.51       14.07      2.56 o 
  -8   6   4      103.73      113.49      4.53 o 
  -7   6   4        4.84        3.08      1.70 o 
  -6   6   4       13.69       12.23      1.56 o 
  -5   6   4       21.57       21.04      1.52 o 
  -4   6   4       38.83       38.12      1.70 o 
  -3   6   4      205.04      211.69      4.10 o 
  -2   6   4       93.58       88.79      2.29 o 
  -1   6   4      181.29      178.16      3.97 o 
   0   6   4        3.12        0.75      1.09 o 
   1   6   4      140.07      143.77      3.36 o 
   2   6   4       11.95       13.28      1.04 o 
   3   6   4       15.31       12.82      0.93 o 
   4   6   4       14.74       16.32      1.48 o 
   5   6   4       51.43       46.91      2.99 o 
   6   6   4       59.77       60.66      3.40 o 
   7   6   4       17.49       14.05      2.84 o 
   8   6   4       38.57       34.83      3.68 o 
  -7   7   4       18.28       16.77      3.25 o 
  -6   7   4        4.97        3.86      3.04 o 
  -5   7   4       11.38        6.79      2.16 o 
  -4   7   4      106.47      107.00      4.92 o 
  -3   7   4       30.41       33.45      3.50 o 
  -2   7   4       42.34       41.27      2.86 o 
  -1   7   4        2.55        2.04      1.45 o 
   0   7   4       28.83       26.09      2.95 o 
   1   7   4       10.46        8.33      2.25 o 
   2   7   4      162.07      152.84      5.21 o 
   3   7   4        2.58        2.70      2.22 o 
   4   7   4        2.81        4.95      2.99 o 
   5   7   4       47.09       45.03      3.33 o 
   6   7   4        0.47       -2.38      2.57 o 
  -3   8   4       93.78       82.22      4.95 o 
  -2   8   4        8.08        4.13      4.63 o 
  -1   8   4        5.58        8.06      3.75 o 
   0   8   4        8.02        6.76      3.09 o 
   1   8   4       34.88       33.56      4.06 o 
   2   8   4       19.02       18.45      3.58 o 
  -6  -7   5       27.59       27.55      3.77 o 
  -5  -7   5       30.49       31.18      3.81 o 
  -4  -7   5       10.74        8.71      2.95 o 
  -3  -7   5       20.17       19.56      2.65 o 
  -2  -7   5       39.25       40.82      2.93 o 
  -1  -7   5       76.03       83.42      3.90 o 
   0  -7   5        8.42       10.03      3.11 o 
   1  -7   5       31.51       33.47      2.65 o 
   2  -7   5       71.27       72.81      3.45 o 
   3  -7   5       71.14       77.26      3.61 o 
   4  -7   5        2.09        1.02      2.32 o 
   5  -7   5       84.01       78.48      4.11 o 
  -8  -6   5       11.46       10.75      3.36 o 
  -7  -6   5       79.99       74.83      3.54 o 
  -6  -6   5       15.45       14.89      2.54 o 
  -5  -6   5      117.79      126.01      3.65 o 
  -4  -6   5       13.63       12.05      1.23 o 
  -3  -6   5       11.73        9.92      0.91 o 
  -2  -6   5       12.69       13.95      0.84 o 
  -1  -6   5       61.83       56.71      1.70 o 
   0  -6   5       33.98       38.28      1.18 o 
   1  -6   5        4.96        4.27      0.86 o 
   2  -6   5       85.12       81.74      2.47 o 
   3  -6   5       92.47       90.33      3.65 o 
   4  -6   5      192.04      196.48      6.82 o 
   5  -6   5       42.78       43.47      3.47 o 
   6  -6   5       30.50       27.39      2.65 o 
   7  -6   5       41.35       39.59      3.08 o 
 -10  -5   5       38.88       42.43      4.88 o 
  -9  -5   5        7.55        6.74      2.49 o 
  -8  -5   5       12.33       15.36      2.20 o 
  -7  -5   5        8.87        9.15      1.84 o 
  -6  -5   5      209.36      217.99      5.05 o 
  -5  -5   5        1.51        0.98      0.88 o 
  -4  -5   5      109.61      111.78      2.43 o 
  -3  -5   5      146.85      164.79      2.79 o 
  -2  -5   5      373.28      382.77      5.29 o 
  -1  -5   5       53.32       52.76      1.38 o 
   0  -5   5        1.63        1.18      0.55 o 
   1  -5   5      150.00      149.53      2.40 o 
   2  -5   5      104.23      103.26      2.38 o 
   3  -5   5      523.15      529.65     10.03 o 
   4  -5   5      235.54      249.88      4.35 o 
   5  -5   5      256.41      247.11      4.91 o 
   6  -5   5       80.02       82.56      2.70 o 
   7  -5   5       17.51       16.90      2.04 o 
   8  -5   5       11.36       16.97      2.59 o 
   9  -5   5       63.64       64.38      5.22 o 
 -11  -4   5       56.04       65.27      4.74 o 
 -10  -4   5        5.79        5.24      2.61 o 
  -9  -4   5       60.89       64.88      2.20 o 
  -8  -4   5        5.90        6.88      1.23 o 
  -7  -4   5       51.47       49.36      1.95 o 
  -6  -4   5        0.81        1.98      0.84 o 
  -5  -4   5       61.58       57.79      1.56 o 
  -4  -4   5       85.47       91.66      1.99 o 
  -3  -4   5      235.32      247.28      3.62 o 
  -2  -4   5       75.29       76.52      1.56 o 
  -1  -4   5       30.25       28.92      0.89 o 
   0  -4   5       57.50       53.28      1.18 o 
   1  -4   5       66.47       69.49      1.50 o 
   2  -4   5      116.04      113.33      2.24 o 
   3  -4   5      105.40      103.07      2.36 o 
   4  -4   5      404.55      389.88      5.32 o 
   5  -4   5      188.44      212.94      4.21 o 
   6  -4   5      147.14      140.28      3.19 o 
   7  -4   5        2.74        3.24      1.25 o 
   8  -4   5       66.45       64.87      2.93 o 
   9  -4   5       30.92       35.46      3.67 o 
  10  -4   5        5.68        4.86      2.99 o 
 -12  -3   5       68.10       66.31      5.35 o 
 -11  -3   5        5.31        8.37      2.91 o 
 -10  -3   5       56.04       60.48      3.65 o 
  -9  -3   5       66.28       61.88      2.72 o 
  -8  -3   5       48.58       44.85      1.31 o 
  -7  -3   5       38.82       35.26      1.23 o 
  -6  -3   5       34.08       36.01      1.32 o 
  -5  -3   5      176.58      180.87      3.19 o 
  -4  -3   5      241.93      238.80      3.42 o 
  -3  -3   5      419.96      408.03      4.86 o 
  -2  -3   5       84.46       76.20      1.36 o 
  -1  -3   5       80.15       71.76      1.23 o 
   0  -3   5       40.13       42.40      1.04 o 
   1  -3   5       32.37       29.35      0.91 o 
   2  -3   5       67.23       65.95      1.43 o 
   3  -3   5      263.94      272.52      4.14 o 
   4  -3   5       77.97       73.14      1.88 o 
   5  -3   5      212.89      200.75      3.17 o 
   6  -3   5      200.77      208.29      3.58 o 
   7  -3   5       82.54       77.16      2.20 o 
   8  -3   5      103.72      100.62      3.13 o 
   9  -3   5       35.63       34.42      3.22 o 
  10  -3   5      211.02      240.93      9.49 o 
  11  -3   5       19.24       18.85      3.11 o 
 -12  -2   5       33.99       31.61      3.58 o 
 -11  -2   5       27.39       26.77      3.31 o 
 -10  -2   5        2.25        3.47      1.32 o 
  -9  -2   5       38.12       35.37      1.72 o 
  -8  -2   5       66.26       66.60      2.20 o 
  -7  -2   5      302.08      309.50      4.16 o 
  -6  -2   5      109.43      104.22      1.99 o 
  -5  -2   5      137.63      135.91      2.26 o 
  -4  -2   5      379.74      388.62      4.63 o 
  -3  -2   5       16.34       21.40      0.70 o 
  -2  -2   5       93.17       92.65      1.47 o 
  -1  -2   5       19.08       19.56      0.66 o 
   0  -2   5      227.90      218.26      2.69 o 
   1  -2   5       30.24       39.38      1.04 o 
   2  -2   5       13.86       11.43      0.75 o 
   3  -2   5      295.91      304.35      4.53 o 
   4  -2   5      239.98      254.28      3.73 o 
   5  -2   5      181.33      171.12      3.06 o 
   6  -2   5      215.84      208.81      3.28 o 
   7  -2   5      137.81      142.50      3.02 o 
   8  -2   5       18.40       17.15      1.59 o 
   9  -2   5       88.56       90.38      2.72 o 
  10  -2   5       11.71       12.37      2.06 o 
  11  -2   5       89.25      104.95      5.04 o 
 -12  -1   5      113.45      124.20      5.21 o 
 -11  -1   5        2.26        0.98      1.52 o 
 -10  -1   5       69.85       66.93      2.74 o 
  -9  -1   5       14.48       15.88      1.32 o 
  -8  -1   5       26.15       26.93      1.31 o 
  -7  -1   5      124.36      128.98      2.15 o 
  -6  -1   5      784.86      810.45      8.36 o 
  -5  -1   5      127.68      125.78      1.88 o 
  -4  -1   5       52.51       51.71      1.09 o 
  -3  -1   5       82.25       81.21      1.31 o 
  -2  -1   5       85.43       78.88      1.29 o 
  -1  -1   5      511.09      492.34      4.89 o 
   0  -1   5       47.19       49.94      0.86 o 
   1  -1   5      146.25      145.22      1.67 o 
   2  -1   5      228.19      264.23      3.14 o 
   3  -1   5      152.57      152.89      2.26 o 
   4  -1   5       80.85       79.75      1.52 o 
   5  -1   5      132.27      130.45      2.34 o 
   6  -1   5      434.04      434.35      5.42 o 
   7  -1   5      465.24      479.50      5.70 o 
   8  -1   5      278.77      299.38      4.49 o 
   9  -1   5       23.99       23.12      1.48 o 
  10  -1   5      139.96      148.19      4.85 o 
  11  -1   5       43.70       50.23      3.54 o 
  12  -1   5      152.63      174.58      7.37 o 
 -12   0   5       13.93       19.02      3.70 o 
 -11   0   5       27.93       24.12      2.38 o 
 -10   0   5       43.05       43.29      2.16 o 
  -9   0   5        0.53        0.04      1.02 o 
  -8   0   5      601.92      666.06      7.22 o 
  -7   0   5     1284.59     1349.16     14.16 o 
  -6   0   5       86.44       79.79      1.41 o 
  -5   0   5      342.68      316.81      3.78 o 
  -4   0   5      449.35      438.57      4.67 o 
  -3   0   5      580.89      683.57      7.28 o 
  -2   0   5       28.72       38.18      0.84 o 
  -1   0   5      344.65      365.57      3.70 o 
   0   0   5       52.67       43.42      0.75 o 
   1   0   5      230.95      272.54      3.33 o 
   2   0   5       39.73       67.07      1.22 o 
   3   0   5      107.89      116.70      1.86 o 
   4   0   5      797.24      822.82      8.68 o 
   5   0   5        0.30        0.38      0.50 o 
   6   0   5       35.09       32.83      0.93 o 
   7   0   5     1069.17     1122.54     10.66 o 
   8   0   5      483.62      489.97      6.11 o 
   9   0   5      357.81      373.87      5.84 o 
  10   0   5       46.95       39.88      2.58 o 
  11   0   5       78.19       92.34      4.49 o 
  12   0   5        1.82        0.68      2.70 o 
 -12   1   5      111.23      118.72      4.22 o 
 -11   1   5        2.00        1.73      1.47 o 
 -10   1   5       69.39       74.72      2.45 o 
  -9   1   5       14.71       15.57      0.84 o 
  -8   1   5       23.15       24.59      0.84 o 
  -7   1   5      125.41      131.48      1.83 o 
  -6   1   5      791.08      806.02      8.15 o 
  -5   1   5      123.44      121.87      1.68 o 
  -4   1   5       50.51       49.47      0.95 o 
  -3   1   5       81.10       76.20      1.20 o 
  -2   1   5       82.42       75.89      1.07 o 
  -1   1   5      514.45      505.70      5.45 o 
   0   1   5       48.16       51.71      1.02 o 
   1   1   5      155.70      153.92      2.06 o 
   2   1   5      226.97      265.38      3.23 o 
   3   1   5      160.17      159.87      2.27 o 
   4   1   5       82.91       80.97      1.43 o 
   5   1   5      132.54      133.09      2.00 o 
   6   1   5      432.39      429.41      5.06 o 
   7   1   5      460.71      462.92      5.00 o 
   8   1   5      281.17      303.33      4.12 o 
   9   1   5       24.65       23.46      1.36 o 
  10   1   5      137.66      141.77      4.11 o 
  11   1   5       43.77       39.55      3.00 o 
  12   1   5      152.67      173.75      7.19 o 
 -12   2   5       34.14       34.78      4.33 o 
 -11   2   5       27.73       25.37      1.88 o 
 -10   2   5        2.42        1.91      0.88 o 
  -9   2   5       39.98       36.18      1.11 o 
  -8   2   5       66.75       66.16      1.47 o 
  -7   2   5      299.93      305.03      3.65 o 
  -6   2   5      108.13      104.20      1.65 o 
  -5   2   5      138.69      135.45      1.88 o 
  -4   2   5      374.09      373.95      3.96 o 
  -3   2   5       15.16       19.49      0.61 o 
  -2   2   5       98.03      102.34      1.70 o 
  -1   2   5       18.31       17.97      0.75 o 
   0   2   5      228.49      217.67      3.05 o 
   1   2   5       30.29       37.82      1.02 o 
   2   2   5       13.15        8.81      0.68 o 
   3   2   5      295.87      312.17      3.60 o 
   4   2   5      249.60      263.72      3.19 o 
   5   2   5      178.97      170.55      2.54 o 
   6   2   5      209.47      205.53      3.04 o 
   7   2   5      138.10      140.43      2.38 o 
   8   2   5       17.35       16.38      1.32 o 
   9   2   5       91.47       95.96      2.81 o 
  10   2   5       11.47        8.72      1.64 o 
  11   2   5       89.74      102.34      5.03 o 
 -12   3   5       67.94       76.08      4.42 o 
 -11   3   5        5.40        3.16      2.11 o 
 -10   3   5       57.46       57.16      2.09 o 
  -9   3   5       65.75       61.18      1.72 o 
  -8   3   5       50.66       49.27      1.16 o 
  -7   3   5       39.03       35.98      0.97 o 
  -6   3   5       32.31       34.39      1.06 o 
  -5   3   5      175.21      180.97      2.42 o 
  -4   3   5      239.90      237.92      3.17 o 
  -3   3   5      412.44      397.06      4.45 o 
  -2   3   5       86.81       82.08      1.77 o 
  -1   3   5       81.87       74.39      1.72 o 
   0   3   5       40.53       44.51      1.32 o 
   1   3   5       32.22       28.47      1.04 o 
   2   3   5       67.92       68.51      1.43 o 
   3   3   5      261.14      268.49      3.44 o 
   4   3   5       76.99       71.32      1.57 o 
   5   3   5      205.34      194.01      2.77 o 
   6   3   5      199.01      207.29      3.08 o 
   7   3   5       79.74       73.14      1.91 o 
   8   3   5      103.77      101.50      2.61 o 
   9   3   5       35.16       32.65      1.98 o 
  10   3   5      215.11      263.05      7.52 o 
  11   3   5       19.24       19.10      2.68 o 
 -11   4   5       57.23       57.67      3.92 o 
 -10   4   5        5.49        3.52      1.64 o 
  -9   4   5       62.60       61.16      2.32 o 
  -8   4   5        5.84        5.90      1.04 o 
  -7   4   5       52.27       49.75      1.18 o 
  -6   4   5        0.71        0.84      0.50 o 
  -5   4   5       60.34       56.77      1.16 o 
  -4   4   5       83.64       86.94      1.68 o 
  -3   4   5      235.10      247.03      3.56 o 
  -2   4   5       70.82       70.56      1.72 o 
  -1   4   5       30.70       29.70      1.11 o 
   0   4   5       56.95       53.41      1.52 o 
   1   4   5       66.11       69.13      1.65 o 
   2   4   5      111.19      109.86      2.11 o 
   3   4   5      103.80      102.94      1.97 o 
   4   4   5      394.29      387.81      5.05 o 
   5   4   5      190.20      211.58      3.53 o 
   6   4   5      144.00      133.32      2.72 o 
   7   4   5        2.31        1.73      1.07 o 
   8   4   5       65.75       67.28      2.36 o 
   9   4   5       32.84       39.07      2.38 o 
  10   4   5        5.63        7.71      2.90 o 
 -10   5   5       39.40       45.20      4.29 o 
  -9   5   5        7.42        2.38      1.88 o 
  -8   5   5       12.25       12.71      1.77 o 
  -7   5   5        8.61        8.05      1.39 o 
  -6   5   5      206.35      224.39      4.87 o 
  -5   5   5        1.61       -0.04      0.93 o 
  -4   5   5      108.22      113.19      2.49 o 
  -3   5   5      141.62      153.19      2.77 o 
  -2   5   5      378.33      383.03      5.16 o 
  -1   5   5       55.79       55.46      1.52 o 
   0   5   5        1.47        1.64      0.75 o 
   1   5   5      154.00      156.28      3.04 o 
   2   5   5      104.80      104.55      2.58 o 
   3   5   5      511.90      510.75      7.91 o 
   4   5   5      234.67      249.52      4.44 o 
   5   5   5      251.14      244.22      4.48 o 
   6   5   5       79.59       82.49      2.34 o 
   7   5   5       17.91       19.22      1.56 o 
   8   5   5       11.67       15.11      2.20 o 
   9   5   5       62.95       64.06      3.65 o 
  -8   6   5       11.44        8.69      1.91 o 
  -7   6   5       79.58       72.74      3.29 o 
  -6   6   5       15.16       12.50      1.63 o 
  -5   6   5      116.56      123.52      3.43 o 
  -4   6   5       14.57       15.97      1.61 o 
  -3   6   5       12.52        8.28      1.09 o 
  -2   6   5       11.49       13.16      1.32 o 
  -1   6   5       62.80       61.34      2.24 o 
   0   6   5       34.52       38.68      1.95 o 
   1   6   5        4.95        3.67      1.20 o 
   2   6   5       82.33       78.59      2.59 o 
   3   6   5       92.34       98.04      3.38 o 
   4   6   5      191.30      189.82      5.14 o 
   5   6   5       43.17       44.88      3.15 o 
   6   6   5       29.55       26.11      2.70 o 
   7   6   5       41.85       35.85      3.43 o 
  -6   7   5       28.03       22.44      3.84 o 
  -5   7   5       30.02       30.74      3.67 o 
  -4   7   5        9.99       11.42      2.66 o 
  -3   7   5       18.98       16.49      2.54 o 
  -2   7   5       40.42       35.94      2.68 o 
  -1   7   5       76.95       83.83      3.58 o 
   0   7   5        8.56        8.46      2.00 o 
   1   7   5       32.19       32.36      3.31 o 
   2   7   5       71.57       69.46      3.86 o 
   3   7   5       69.83       68.50      3.88 o 
   4   7   5        2.18        1.57      2.23 o 
   5   7   5       84.12       81.29      4.26 o 
  -5  -7   6       23.49       25.64      3.43 o 
  -4  -7   6       10.66        8.67      2.81 o 
  -3  -7   6       74.54       81.41      4.51 o 
  -2  -7   6       35.34       36.37      2.72 o 
  -1  -7   6        6.33       10.30      2.36 o 
   0  -7   6       38.19       41.25      3.11 o 
   1  -7   6       40.85       44.95      4.01 o 
   2  -7   6       13.30       10.58      2.47 o 
   3  -7   6       34.11       34.44      3.50 o 
   4  -7   6        1.04        0.32      1.90 o 
  -8  -6   6       27.59       28.14      4.43 o 
  -7  -6   6        7.23        2.66      3.13 o 
  -6  -6   6       10.51       13.70      3.20 o 
  -5  -6   6        1.10        0.39      2.20 o 
  -4  -6   6       90.74       99.84      4.22 o 
  -3  -6   6       24.91       23.32      1.70 o 
  -2  -6   6       47.65       49.93      1.68 o 
  -1  -6   6       36.33       39.20      1.63 o 
   0  -6   6       20.31       18.31      1.23 o 
   1  -6   6       20.60       20.10      1.45 o 
   2  -6   6       78.70       78.28      2.99 o 
   3  -6   6       68.09       68.34      3.04 o 
   4  -6   6       17.37       16.61      2.16 o 
   5  -6   6       29.29       26.57      2.83 o 
   6  -6   6       20.39       21.01      3.65 o 
   7  -6   6       47.08       41.24      4.31 o 
  -9  -5   6       59.03       60.98      3.92 o 
  -8  -5   6       15.61       13.96      2.38 o 
  -7  -5   6       15.10       19.56      2.82 o 
  -6  -5   6        0.72       -1.04      1.54 o 
  -5  -5   6        0.65        1.20      1.00 o 
  -4  -5   6       14.27       11.64      1.05 o 
  -3  -5   6       80.90       81.58      2.00 o 
  -2  -5   6      105.68      110.25      2.22 o 
  -1  -5   6      159.08      157.89      2.86 o 
   0  -5   6       47.44       47.86      1.41 o 
   1  -5   6       12.78       11.55      1.00 o 
   2  -5   6       63.95       69.37      2.06 o 
   3  -5   6       79.04       71.46      2.25 o 
   4  -5   6        9.64       10.30      1.36 o 
   5  -5   6       20.17       20.11      1.63 o 
   6  -5   6       90.03       86.41      3.36 o 
   7  -5   6        4.74        5.15      3.27 o 
   8  -5   6       89.88       86.17      5.67 o 
 -10  -4   6       69.94       73.09      4.06 o 
  -9  -4   6       69.33       70.09      2.90 o 
  -8  -4   6      149.77      157.20      4.35 o 
  -7  -4   6       41.84       36.73      1.70 o 
  -6  -4   6        0.83        1.18      0.88 o 
  -5  -4   6      109.13      106.34      2.65 o 
  -4  -4   6        6.10        5.33      0.84 o 
  -3  -4   6        8.21        8.05      0.82 o 
  -2  -4   6      356.58      355.08      4.35 o 
  -1  -4   6      228.24      232.83      3.06 o 
   0  -4   6      216.30      207.53      3.13 o 
   1  -4   6      348.06      350.28      4.86 o 
   2  -4   6       45.25       44.21      1.54 o 
   3  -4   6      225.61      242.36      3.90 o 
   4  -4   6      142.18      136.35      2.93 o 
   5  -4   6        0.72        0.95      1.05 o 
   6  -4   6       14.21       13.30      1.43 o 
   7  -4   6       45.95       49.21      2.99 o 
   8  -4   6       43.01       40.38      4.02 o 
   9  -4   6       72.74       69.32      5.26 o 
 -11  -3   6       39.53       34.37      4.04 o 
 -10  -3   6       49.94       51.73      3.49 o 
  -9  -3   6       34.33       36.17      2.38 o 
  -8  -3   6       13.09       12.48      1.29 o 
  -7  -3   6      150.26      151.47      2.85 o 
  -6  -3   6       18.51       16.00      1.27 o 
  -5  -3   6       49.48       48.63      1.50 o 
  -4  -3   6      103.88      106.24      1.99 o 
  -3  -3   6      441.87      431.80      5.31 o 
  -2  -3   6      314.11      316.94      4.03 o 
  -1  -3   6      307.09      314.57      3.80 o 
   0  -3   6      724.08      751.89      8.88 o 
   1  -3   6      157.64      162.49      2.54 o 
   2  -3   6      210.24      216.05      3.42 o 
   3  -3   6       15.38       16.20      0.88 o 
   4  -3   6      135.32      135.73      2.85 o 
   5  -3   6      130.63      134.39      2.92 o 
   6  -3   6       36.89       41.58      1.70 o 
   7  -3   6       31.79       36.39      2.43 o 
   8  -3   6      143.36      145.28      4.65 o 
   9  -3   6       15.61       14.38      2.84 o 
  10  -3   6        3.25        1.97      2.90 o 
 -12  -2   6       13.29       14.20      4.00 o 
 -11  -2   6       46.43       45.71      4.58 o 
 -10  -2   6       49.19       48.86      3.50 o 
  -9  -2   6       90.75       85.71      2.81 o 
  -8  -2   6      463.24      468.20      6.70 o 
  -7  -2   6       63.19       62.17      1.45 o 
  -6  -2   6       81.27       76.92      1.65 o 
  -5  -2   6        0.87        1.25      0.68 o 
  -4  -2   6       83.37       87.23      1.72 o 
  -3  -2   6      222.00      230.79      3.03 o 
  -2  -2   6      430.17      449.27      5.72 o 
  -1  -2   6      267.89      278.30      3.44 o 
   0  -2   6      143.24      135.93      1.92 o 
   1  -2   6      586.43      607.47      7.29 o 
   2  -2   6        8.65       10.85      0.79 o 
   3  -2   6      616.66      642.81      8.32 o 
   4  -2   6       97.36      100.65      1.86 o 
   5  -2   6      231.02      225.58      4.21 o 
   6  -2   6      107.57      106.95      2.58 o 
   7  -2   6      112.95      119.45      3.20 o 
   8  -2   6       79.07       72.42      2.88 o 
   9  -2   6       37.30       37.34      2.36 o 
  10  -2   6        2.69        3.34      2.04 o 
  11  -2   6        2.55        1.14      2.79 o 
 -12  -1   6       22.05       26.10      3.63 o 
 -11  -1   6        5.81        1.41      1.82 o 
 -10  -1   6       73.06       71.29      3.63 o 
  -9  -1   6      106.68      104.54      3.01 o 
  -8  -1   6       31.86       31.36      1.09 o 
  -7  -1   6      278.03      273.55      3.64 o 
  -6  -1   6       11.75       13.16      0.80 o 
  -5  -1   6      448.43      449.49      5.29 o 
  -4  -1   6       53.55       44.97      1.06 o 
  -3  -1   6      185.59      198.14      2.52 o 
  -2  -1   6      263.36      243.51      2.96 o 
  -1  -1   6      214.16      226.83      2.54 o 
   0  -1   6       39.65       40.99      0.86 o 
   1  -1   6      203.74      191.13      2.22 o 
   2  -1   6      665.65      673.06      7.07 o 
   3  -1   6      212.92      231.60      3.24 o 
   4  -1   6      440.79      437.26      5.56 o 
   5  -1   6      136.91      130.56      2.67 o 
   6  -1   6      672.01      696.46      8.46 o 
   7  -1   6       92.62       91.10      2.09 o 
   8  -1   6      327.03      333.76      5.16 o 
   9  -1   6      187.02      187.32      4.65 o 
  10  -1   6       34.06       32.04      3.16 o 
  11  -1   6       27.62       28.66      3.25 o 
 -12   0   6       14.13       12.41      2.66 o 
 -11   0   6       68.44       73.18      3.38 o 
 -10   0   6       38.42       38.89      2.09 o 
  -9   0   6       30.27       31.22      1.54 o 
  -8   0   6      370.35      370.03      5.21 o 
  -7   0   6       25.82       21.15      0.82 o 
  -6   0   6       81.93       73.99      1.41 o 
  -5   0   6       47.45       46.86      1.09 o 
  -4   0   6      630.66      663.03      7.53 o 
  -3   0   6       28.09       31.81      0.88 o 
  -2   0   6       24.71       28.41      0.80 o 
  -1   0   6        0.76        4.25      0.43 o 
   0   0   6      197.28      219.39      2.76 o 
   1   0   6       26.38       19.42      0.77 o 
   2   0   6      479.09      491.42      5.75 o 
   3   0   6     1135.76     1155.97     12.42 o 
   4   0   6        7.92        5.77      0.70 o 
   5   0   6      585.71      604.15      6.34 o 
   6   0   6       76.49       73.34      1.52 o 
   7   0   6      611.38      626.34      7.29 o 
   8   0   6      130.26      131.50      2.81 o 
   9   0   6        1.74        1.11      1.36 o 
  10   0   6       80.17       84.96      4.15 o 
  11   0   6       14.45       13.28      3.22 o 
 -12   1   6       20.99       14.98      2.74 o 
 -11   1   6        5.19        3.95      1.61 o 
 -10   1   6       71.17       75.04      2.50 o 
  -9   1   6      107.30      101.93      1.99 o 
  -8   1   6       32.34       31.90      1.07 o 
  -7   1   6      279.45      275.31      3.46 o 
  -6   1   6       11.83       11.57      0.64 o 
  -5   1   6      447.21      438.74      4.81 o 
  -4   1   6       51.62       44.11      1.00 o 
  -3   1   6      182.62      195.31      2.51 o 
  -2   1   6      266.86      245.74      2.92 o 
  -1   1   6      214.35      227.51      2.83 o 
   0   1   6       42.76       44.48      0.95 o 
   1   1   6      200.46      188.56      2.67 o 
   2   1   6      667.66      677.42      7.37 o 
   3   1   6      213.93      231.41      3.12 o 
   4   1   6      443.16      439.58      5.08 o 
   5   1   6      135.36      126.82      2.06 o 
   6   1   6      683.31      701.63      7.99 o 
   7   1   6       89.71       89.13      1.90 o 
   8   1   6      324.17      345.63      5.23 o 
   9   1   6      188.30      192.65      4.04 o 
  10   1   6       32.95       29.99      2.68 o 
  11   1   6       27.46       24.05      3.06 o 
 -12   2   6       14.25        8.90      3.13 o 
 -11   2   6       45.60       46.82      2.36 o 
 -10   2   6       48.47       50.48      1.98 o 
  -9   2   6       90.98       88.52      1.95 o 
  -8   2   6      465.99      475.49      6.35 o 
  -7   2   6       62.87       61.31      1.34 o 
  -6   2   6       82.64       76.58      1.38 o 
  -5   2   6        1.01        1.05      0.46 o 
  -4   2   6       79.35       83.36      1.47 o 
  -3   2   6      216.73      222.49      2.94 o 
  -2   2   6      425.54      444.46      5.40 o 
  -1   2   6      266.69      278.23      3.69 o 
   0   2   6      141.33      136.92      2.31 o 
   1   2   6      598.64      616.38      7.64 o 
   2   2   6        9.22       11.53      0.80 o 
   3   2   6      624.66      647.16      7.31 o 
   4   2   6       96.89      101.05      1.84 o 
   5   2   6      235.22      231.33      3.15 o 
   6   2   6      104.94      105.60      2.06 o 
   7   2   6      115.61      119.99      2.81 o 
   8   2   6       76.19       75.42      2.25 o 
   9   2   6       35.86       33.78      2.07 o 
  10   2   6        3.43        3.04      1.90 o 
  11   2   6        2.44        2.16      2.40 o 
 -11   3   6       39.72       33.94      2.93 o 
 -10   3   6       50.68       49.32      2.90 o 
  -9   3   6       34.22       32.60      1.50 o 
  -8   3   6       13.60       11.39      0.97 o 
  -7   3   6      153.45      155.43      2.51 o 
  -6   3   6       18.22       18.02      0.82 o 
  -5   3   6       49.79       49.74      1.20 o 
  -4   3   6      101.54      100.83      1.70 o 
  -3   3   6      444.18      430.95      5.52 o 
  -2   3   6      313.05      323.44      4.84 o 
  -1   3   6      300.09      307.56      4.59 o 
   0   3   6      731.54      749.13      9.26 o 
   1   3   6      154.31      157.24      2.56 o 
   2   3   6      212.73      219.42      3.17 o 
   3   3   6       15.32       18.43      0.97 o 
   4   3   6      138.56      139.94      2.38 o 
   5   3   6      128.95      126.84      2.36 o 
   6   3   6       40.35       44.31      1.54 o 
   7   3   6       30.88       31.52      1.63 o 
   8   3   6      144.34      153.15      3.38 o 
   9   3   6       14.21       12.14      1.97 o 
  10   3   6        3.01        4.26      2.31 o 
 -10   4   6       71.53       71.98      5.03 o 
  -9   4   6       69.62       71.00      2.90 o 
  -8   4   6      150.23      154.89      3.47 o 
  -7   4   6       41.59       35.59      1.16 o 
  -6   4   6        0.83        1.38      0.68 o 
  -5   4   6      107.81      106.62      1.95 o 
  -4   4   6        7.29        5.58      0.75 o 
  -3   4   6        8.71        8.22      0.97 o 
  -2   4   6      356.06      352.41      5.43 o 
  -1   4   6      228.61      230.93      3.96 o 
   0   4   6      214.64      208.30      3.47 o 
   1   4   6      347.61      348.18      4.87 o 
   2   4   6       44.35       43.71      1.43 o 
   3   4   6      231.89      248.28      3.80 o 
   4   4   6      143.04      136.67      2.81 o 
   5   4   6        1.24        3.65      1.29 o 
   6   4   6       13.45       13.86      1.52 o 
   7   4   6       45.28       47.96      2.16 o 
   8   4   6       41.51       41.45      2.29 o 
   9   4   6       74.27       71.05      3.47 o 
  -9   5   6       59.70       58.17      3.74 o 
  -8   5   6       15.75       13.30      1.90 o 
  -7   5   6       15.56       15.20      2.04 o 
  -6   5   6        0.68       -0.07      1.04 o 
  -5   5   6        0.56        0.36      0.66 o 
  -4   5   6       13.65       11.01      1.31 o 
  -3   5   6       83.23       81.69      2.06 o 
  -2   5   6      107.28      114.39      2.67 o 
  -1   5   6      159.46      162.69      3.42 o 
   0   5   6       46.14       44.28      1.82 o 
   1   5   6       12.37       10.46      1.22 o 
   2   5   6       65.28       69.77      2.18 o 
   3   5   6       78.89       69.79      2.49 o 
   4   5   6       10.69       11.55      1.32 o 
   5   5   6       20.32       17.74      1.38 o 
   6   5   6       88.45       96.01      2.83 o 
   7   5   6        4.36        4.56      1.48 o 
   8   5   6       92.16       96.10      4.40 o 
  -8   6   6       26.59       24.51      2.97 o 
  -7   6   6        7.13        5.15      2.02 o 
  -6   6   6        9.48        9.53      2.04 o 
  -5   6   6        1.12        1.20      1.64 o 
  -4   6   6       93.15       98.45      3.76 o 
  -3   6   6       25.77       23.10      1.75 o 
  -2   6   6       47.36       47.21      2.09 o 
  -1   6   6       35.18       36.48      2.11 o 
   0   6   6       21.16       20.53      1.70 o 
   1   6   6       19.17       17.02      1.84 o 
   2   6   6       79.36       80.32      3.06 o 
   3   6   6       71.71       69.93      2.99 o 
   4   6   6       17.57       14.70      1.93 o 
   5   6   6       27.81       23.14      2.59 o 
   6   6   6       20.98       18.85      3.16 o 
   7   6   6       47.67       40.32      3.83 o 
  -5   7   6       23.53       29.25      4.70 o 
  -4   7   6       10.88       10.03      2.75 o 
  -3   7   6       75.67       82.45      4.69 o 
  -2   7   6       36.76       35.94      2.47 o 
  -1   7   6        6.32        5.69      1.68 o 
   0   7   6       37.12       34.64      2.81 o 
   1   7   6       41.42       35.07      2.88 o 
   2   7   6       12.59        8.47      2.70 o 
   3   7   6       34.23       30.18      3.29 o 
   4   7   6        0.75       -1.77      2.23 o 
  -4  -7   7       63.24       67.83      4.54 o 
  -3  -7   7        2.83        1.91      3.52 o 
  -2  -7   7       41.02       43.83      4.76 o 
  -1  -7   7       15.27       13.48      2.86 o 
   0  -7   7        3.22        4.45      2.74 o 
   1  -7   7        9.87       15.04      3.18 o 
   2  -7   7        9.94        8.15      5.40 o 
   3  -7   7       15.60       13.77      3.31 o 
  -7  -6   7        2.94       -2.20      3.18 o 
  -6  -6   7        7.45        8.72      3.00 o 
  -5  -6   7       36.40       37.44      3.33 o 
  -4  -6   7        5.64        3.16      2.09 o 
  -3  -6   7       65.98       68.10      3.81 o 
  -2  -6   7       16.45       15.61      1.77 o 
  -1  -6   7       47.24       48.48      2.63 o 
   0  -6   7       72.31       71.02      2.45 o 
   1  -6   7        2.29        1.98      1.09 o 
   2  -6   7        5.62        4.58      1.79 o 
   3  -6   7       86.34       79.32      3.31 o 
   4  -6   7       11.41        8.30      2.11 o 
   5  -6   7       29.75       24.66      3.56 o 
   6  -6   7       67.96       71.25      4.31 o 
  -9  -5   7       21.09       17.06      3.72 o 
  -8  -5   7        1.90        0.63      2.54 o 
  -7  -5   7       16.46       17.18      2.61 o 
  -6  -5   7        9.37        8.58      1.64 o 
  -5  -5   7       15.42       12.09      1.61 o 
  -4  -5   7      137.91      138.10      3.74 o 
  -3  -5   7       55.42       48.20      1.93 o 
  -2  -5   7       31.20       30.97      1.45 o 
  -1  -5   7        6.11        6.10      0.98 o 
   0  -5   7       66.91       66.07      1.79 o 
   1  -5   7       45.33       45.01      1.84 o 
   2  -5   7       41.65       37.53      1.84 o 
   3  -5   7       31.11       33.47      2.00 o 
   4  -5   7        8.02        8.64      1.48 o 
   5  -5   7       75.80       75.98      3.11 o 
   6  -5   7       17.77       18.11      3.59 o 
   7  -5   7       55.99       55.58      5.40 o 
 -10  -4   7       50.15       47.71      4.26 o 
  -9  -4   7        0.87       -0.61      2.41 o 
  -8  -4   7        8.20        6.29      1.95 o 
  -7  -4   7       44.86       40.31      1.97 o 
  -6  -4   7       29.59       30.84      1.72 o 
  -5  -4   7      124.95      128.74      2.90 o 
  -4  -4   7      104.95      104.49      2.36 o 
  -3  -4   7      120.79      123.97      2.45 o 
  -2  -4   7      105.94      115.87      2.33 o 
  -1  -4   7      236.04      235.95      3.28 o 
   0  -4   7      114.06      115.11      2.13 o 
   1  -4   7      390.43      400.60      5.66 o 
   2  -4   7      312.55      327.65      5.27 o 
   3  -4   7       85.90       81.85      2.40 o 
   4  -4   7       84.74       89.04      2.50 o 
   5  -4   7       10.64        9.89      1.48 o 
   6  -4   7       35.10       35.96      2.02 o 
   7  -4   7       19.71       20.56      3.24 o 
   8  -4   7        4.32        6.49      3.29 o 
   9  -4   7       15.91       14.89      3.34 o 
 -11  -3   7       92.31       94.04      5.58 o 
 -10  -3   7       11.44       11.16      2.56 o 
  -9  -3   7       20.79       20.90      1.54 o 
  -8  -3   7        0.35        1.14      1.09 o 
  -7  -3   7        6.63        6.85      1.32 o 
  -6  -3   7      108.64      110.02      2.50 o 
  -5  -3   7       56.38       51.63      1.70 o 
  -4  -3   7      102.17      104.19      2.18 o 
  -3  -3   7      136.52      137.70      2.24 o 
  -2  -3   7      142.70      147.26      2.38 o 
  -1  -3   7       59.63       58.79      1.36 o 
   0  -3   7      730.19      739.29      8.30 o 
   1  -3   7      272.39      279.89      3.98 o 
   2  -3   7      176.05      162.40      2.97 o 
   3  -3   7      126.90      123.84      2.36 o 
   4  -3   7       20.73       20.69      1.20 o 
   5  -3   7       63.03       63.62      2.99 o 
   6  -3   7       31.69       30.70      2.38 o 
   7  -3   7       15.37       13.20      1.88 o 
   8  -3   7       19.69       19.63      2.83 o 
   9  -3   7        2.90        3.02      2.36 o 
 -11  -2   7        4.82        0.63      2.11 o 
 -10  -2   7       59.27       62.23      3.86 o 
  -9  -2   7       20.61       19.65      2.25 o 
  -8  -2   7       14.54       17.43      1.20 o 
  -7  -2   7       13.39       14.80      1.11 o 
  -6  -2   7      134.12      121.28      2.25 o 
  -5  -2   7      370.27      385.51      5.23 o 
  -4  -2   7       36.46       39.18      1.18 o 
  -3  -2   7      127.93      120.50      2.13 o 
  -2  -2   7       72.24       70.26      1.57 o 
  -1  -2   7      281.19      275.86      3.21 o 
   0  -2   7       73.11       72.70      1.31 o 
   1  -2   7       90.03       85.00      1.59 o 
   2  -2   7      387.57      383.55      4.66 o 
   3  -2   7      121.90      121.41      2.43 o 
   4  -2   7      286.31      288.33      4.51 o 
   5  -2   7      104.89      103.30      1.86 o 
   6  -2   7      191.76      184.71      4.19 o 
   7  -2   7       87.75       84.21      2.92 o 
   8  -2   7       40.51       35.82      2.40 o 
   9  -2   7       12.95       12.46      2.45 o 
  10  -2   7       62.50       65.11      4.26 o 
 -12  -1   7       12.37       14.45      3.50 o 
 -11  -1   7        1.45        2.47      2.43 o 
 -10  -1   7       39.88       44.24      3.40 o 
  -9  -1   7       39.98       40.91      2.24 o 
  -8  -1   7       58.76       58.14      1.79 o 
  -7  -1   7      216.25      214.45      3.38 o 
  -6  -1   7      489.83      522.24      6.56 o 
  -5  -1   7       23.37       24.41      1.00 o 
  -4  -1   7      164.97      153.44      2.20 o 
  -3  -1   7       78.59       85.12      1.61 o 
  -2  -1   7      254.76      260.50      3.31 o 
  -1  -1   7       23.43       25.43      0.68 o 
   0  -1   7       32.64       34.01      0.86 o 
   1  -1   7      162.07      164.96      2.17 o 
   2  -1   7       34.93       31.17      0.88 o 
   3  -1   7      314.80      303.52      3.76 o 
   4  -1   7      289.72      300.67      4.41 o 
   5  -1   7      683.89      715.17      9.23 o 
   6  -1   7      111.80      109.09      2.42 o 
   7  -1   7      106.06      104.42      2.49 o 
   8  -1   7       44.05       38.55      2.22 o 
   9  -1   7       10.40        6.83      1.88 o 
  10  -1   7       43.46       41.43      3.49 o 
 -12   0   7        0.05       -0.48      2.90 o 
 -11   0   7        0.11        2.52      1.88 o 
 -10   0   7        0.94       -0.89      1.68 o 
  -9   0   7      102.63      105.72      2.56 o 
  -8   0   7       13.97       10.42      0.82 o 
  -7   0   7      153.17      166.68      2.56 o 
  -6   0   7      161.35      156.69      2.26 o 
  -5   0   7      173.91      184.71      2.76 o 
  -4   0   7        3.16        2.16      0.45 o 
  -3   0   7        0.04       -0.11      0.32 o 
  -2   0   7        3.05        4.63      0.68 o 
  -1   0   7      146.75      164.95      2.33 o 
   0   0   7      659.73      667.58      7.62 o 
   1   0   7       55.66       61.98      1.40 o 
   2   0   7       29.31       29.58      1.07 o 
   3   0   7       17.97       23.33      1.07 o 
   4   0   7      402.13      405.96      5.18 o 
   5   0   7      148.29      142.90      2.45 o 
   6   0   7      526.74      544.32      7.23 o 
   7   0   7      100.82       91.57      2.36 o 
   8   0   7       54.33       58.32      2.38 o 
   9   0   7       40.43       38.09      2.77 o 
  10   0   7       33.66       35.89      3.31 o 
 -12   1   7       12.07        5.51      3.72 o 
 -11   1   7        1.24        2.47      2.04 o 
 -10   1   7       41.67       43.74      2.50 o 
  -9   1   7       38.86       39.54      1.52 o 
  -8   1   7       59.57       60.68      1.36 o 
  -7   1   7      215.75      215.63      3.03 o 
  -6   1   7      487.28      520.53      5.51 o 
  -5   1   7       23.22       24.87      0.84 o 
  -4   1   7      170.92      160.98      2.15 o 
  -3   1   7       78.98       87.87      1.65 o 
  -2   1   7      251.25      263.14      3.35 o 
  -1   1   7       24.51       27.98      0.88 o 
   0   1   7       29.28       30.31      0.86 o 
   1   1   7      162.62      162.53      2.36 o 
   2   1   7       34.68       29.99      1.02 o 
   3   1   7      311.84      299.41      3.96 o 
   4   1   7      292.11      297.09      4.08 o 
   5   1   7      676.28      707.36      7.78 o 
   6   1   7      111.38      108.41      2.27 o 
   7   1   7      105.45      108.66      2.68 o 
   8   1   7       44.58       44.31      1.84 o 
   9   1   7       11.58        8.87      1.47 o 
  10   1   7       45.49       44.24      2.56 o 
 -11   2   7        5.12        6.38      1.73 o 
 -10   2   7       56.30       58.94      2.66 o 
  -9   2   7       21.09       21.80      1.43 o 
  -8   2   7       13.49       15.36      0.98 o 
  -7   2   7       11.49       14.37      0.82 o 
  -6   2   7      135.72      125.58      2.00 o 
  -5   2   7      374.04      393.16      4.77 o 
  -4   2   7       36.60       41.81      1.07 o 
  -3   2   7      126.82      120.52      1.93 o 
  -2   2   7       73.42       73.22      1.43 o 
  -1   2   7      273.68      278.73      3.85 o 
   0   2   7       76.30       75.44      1.66 o 
   1   2   7       92.61       90.20      1.82 o 
   2   2   7      388.18      385.45      4.82 o 
   3   2   7      121.69      125.36      2.17 o 
   4   2   7      280.37      288.55      3.74 o 
   5   2   7      105.68      103.76      2.13 o 
   6   2   7      186.54      182.34      3.33 o 
   7   2   7       87.29       81.31      2.54 o 
   8   2   7       42.84       39.81      2.20 o 
   9   2   7       13.75       13.78      1.86 o 
  10   2   7       61.60       61.23      3.86 o 
 -11   3   7       92.69      103.65      4.38 o 
 -10   3   7       12.12       11.17      1.77 o 
  -9   3   7       19.32       18.52      1.56 o 
  -8   3   7        0.54        1.64      0.80 o 
  -7   3   7        6.36        5.85      0.79 o 
  -6   3   7      105.82      110.41      1.91 o 
  -5   3   7       57.03       55.07      1.41 o 
  -4   3   7      100.10      101.54      1.99 o 
  -3   3   7      136.41      134.26      2.54 o 
  -2   3   7      139.89      144.24      2.85 o 
  -1   3   7       62.02       62.48      1.65 o 
   0   3   7      728.77      729.76      9.18 o 
   1   3   7      277.24      278.89      4.17 o 
   2   3   7      174.70      159.75      2.92 o 
   3   3   7      125.26      122.06      2.18 o 
   4   3   7       21.11       18.83      1.16 o 
   5   3   7       62.22       64.38      1.86 o 
   6   3   7       31.66       29.20      1.86 o 
   7   3   7       16.40       19.10      1.70 o 
   8   3   7       20.01       20.26      1.82 o 
   9   3   7        2.36        3.67      1.81 o 
 -10   4   7       49.78       49.00      3.67 o 
  -9   4   7        0.59        2.00      2.07 o 
  -8   4   7        7.55        4.34      1.48 o 
  -7   4   7       42.24       36.68      1.72 o 
  -6   4   7       30.00       30.31      1.20 o 
  -5   4   7      122.21      128.58      2.42 o 
  -4   4   7      104.56      108.23      2.40 o 
  -3   4   7      117.64      121.30      2.93 o 
  -2   4   7      104.93      113.80      2.84 o 
  -1   4   7      240.11      241.20      4.60 o 
   0   4   7      117.86      120.61      2.72 o 
   1   4   7      386.52      381.24      6.22 o 
   2   4   7      320.73      326.93      5.95 o 
   3   4   7       83.94       76.09      2.31 o 
   4   4   7       82.35       86.36      2.52 o 
   5   4   7       10.77        8.72      1.48 o 
   6   4   7       36.02       36.46      2.07 o 
   7   4   7       19.42       15.47      1.61 o 
   8   4   7        4.20        3.00      1.81 o 
   9   4   7       16.81       13.39      2.40 o 
  -9   5   7       21.07       18.93      2.63 o 
  -8   5   7        2.15        2.86      2.59 o 
  -7   5   7       15.84       15.04      2.25 o 
  -6   5   7        8.28        7.03      1.45 o 
  -5   5   7       15.32       11.60      1.43 o 
  -4   5   7      134.80      131.36      3.81 o 
  -3   5   7       55.04       50.50      2.00 o 
  -2   5   7       30.85       28.81      1.73 o 
  -1   5   7        6.00        7.17      1.14 o 
   0   5   7       66.23       63.47      2.27 o 
   1   5   7       47.19       44.80      1.88 o 
   2   5   7       40.00       36.05      1.95 o 
   3   5   7       31.74       34.39      1.98 o 
   4   5   7        8.00        8.12      1.50 o 
   5   5   7       79.34       77.60      2.97 o 
   6   5   7       17.86       19.38      2.11 o 
   7   5   7       56.00       55.71      3.04 o 
  -7   6   7        3.06       -1.70      2.09 o 
  -6   6   7        7.22        4.74      2.11 o 
  -5   6   7       35.02       28.84      2.52 o 
  -4   6   7        5.53        5.97      1.77 o 
  -3   6   7       64.64       64.76      2.95 o 
  -2   6   7       15.85       15.05      1.98 o 
  -1   6   7       49.09       51.32      2.81 o 
   0   6   7       73.77       69.80      3.06 o 
   1   6   7        1.94        1.52      1.39 o 
   2   6   7        5.30        4.22      2.02 o 
   3   6   7       84.84       86.10      3.43 o 
   4   6   7       10.24        7.03      1.97 o 
   5   6   7       29.80       25.64      3.20 o 
   6   6   7       68.35       75.59      5.37 o 
  -4   7   7       63.09       58.57      6.26 o 
  -3   7   7        2.90        3.09      2.45 o 
  -2   7   7       40.68       37.98      2.56 o 
  -1   7   7       15.09       13.96      2.68 o 
   0   7   7        3.20        1.97      2.40 o 
   1   7   7        9.27        6.81      2.49 o 
   2   7   7        9.42        4.65      2.68 o 
   3   7   7       14.39       11.55      2.88 o 
  -6  -6   8       47.92       43.31      4.63 o 
  -5  -6   8       35.82       30.22      3.45 o 
  -4  -6   8        5.25        8.76      3.81 o 
  -3  -6   8       12.51       12.44      3.52 o 
  -2  -6   8       44.14       41.77      3.45 o 
  -1  -6   8       35.56       38.21      2.77 o 
   0  -6   8        1.36        2.27      1.82 o 
   1  -6   8       96.83      104.91      4.74 o 
   2  -6   8       14.78       11.09      1.97 o 
   3  -6   8       52.17       47.91      3.18 o 
   4  -6   8        6.45        6.76      2.29 o 
  -8  -5   8       49.83       59.15      3.83 o 
  -7  -5   8       49.97       49.62      3.11 o 
  -6  -5   8        8.20        6.74      2.04 o 
  -5  -5   8       14.30       12.19      2.04 o 
  -4  -5   8       26.04       25.09      2.15 o 
  -3  -5   8       51.12       55.29      2.52 o 
  -2  -5   8        4.38        5.31      1.45 o 
  -1  -5   8      119.98      125.34      3.22 o 
   0  -5   8      102.36      110.06      2.84 o 
   1  -5   8       66.72       63.83      2.49 o 
   2  -5   8       69.71       73.43      2.81 o 
   3  -5   8       67.10       61.18      3.15 o 
   4  -5   8       31.53       31.06      2.54 o 
   5  -5   8        2.08        0.77      2.36 o 
   6  -5   8       29.18       27.91      3.43 o 
  -9  -4   8       79.08       92.98      5.12 o 
  -8  -4   8       34.06       34.39      2.41 o 
  -7  -4   8        7.67        9.15      1.63 o 
  -6  -4   8       44.45       41.99      2.38 o 
  -5  -4   8       35.44       34.73      2.00 o 
  -4  -4   8       88.61       84.64      2.90 o 
  -3  -4   8      105.05      102.49      2.42 o 
  -2  -4   8      352.40      373.57      6.02 o 
  -1  -4   8       28.17       32.88      1.54 o 
   0  -4   8      111.45      120.83      2.67 o 
   1  -4   8       31.41       30.27      1.47 o 
   2  -4   8       86.47       89.94      2.65 o 
   3  -4   8        9.49        9.55      1.09 o 
   4  -4   8       49.03       44.78      2.09 o 
   5  -4   8      107.08      112.96      4.35 o 
   6  -4   8        0.83        1.38      2.25 o 
   7  -4   8       34.53       38.48      4.04 o 
   8  -4   8        4.64        5.18      4.52 o 
 -10  -3   8       60.89       58.48      4.63 o 
  -9  -3   8       40.49       35.75      2.27 o 
  -8  -3   8      146.50      153.99      4.56 o 
  -7  -3   8      178.71      173.87      4.04 o 
  -6  -3   8       99.55       87.72      2.49 o 
  -5  -3   8       35.70       34.76      1.63 o 
  -4  -3   8       33.50       29.58      1.52 o 
  -3  -3   8      317.76      315.10      4.77 o 
  -2  -3   8      335.10      337.24      4.71 o 
  -1  -3   8      615.71      635.26      8.04 o 
   0  -3   8        5.27        3.93      0.80 o 
   1  -3   8      398.51      421.36      5.41 o 
   2  -3   8       92.40       82.89      1.93 o 
   3  -3   8       70.46       69.07      2.11 o 
   4  -3   8      124.39      126.35      3.17 o 
   5  -3   8        0.30        1.29      1.47 o 
   6  -3   8       49.87       52.58      3.06 o 
   7  -3   8        4.63        2.95      2.07 o 
   8  -3   8       18.89       17.02      2.61 o 
   9  -3   8       10.15        7.67      3.02 o 
 -11  -2   8       43.55       48.64      6.22 o 
 -10  -2   8       23.08       20.31      3.67 o 
  -9  -2   8       64.60       68.91      3.93 o 
  -8  -2   8       97.64       93.16      2.99 o 
  -7  -2   8       20.66       18.40      1.41 o 
  -6  -2   8      289.69      302.34      5.21 o 
  -5  -2   8       30.02       26.14      1.25 o 
  -4  -2   8      272.47      273.86      3.98 o 
  -3  -2   8      250.17      244.75      3.46 o 
  -2  -2   8     1021.17     1030.61     11.47 o 
  -1  -2   8       30.41       28.41      1.09 o 
   0  -2   8      392.56      392.39      4.25 o 
   1  -2   8       45.57       42.22      1.04 o 
   2  -2   8      421.94      433.68      5.31 o 
   3  -2   8      306.55      284.73      4.01 o 
   4  -2   8      119.42      124.47      2.61 o 
   5  -2   8      109.57      105.92      2.16 o 
   6  -2   8        7.18        5.15      1.48 o 
   7  -2   8       47.65       51.34      2.88 o 
   8  -2   8       13.10       13.11      2.07 o 
   9  -2   8       53.34       53.67      3.65 o 
 -11  -1   8        9.74        7.88      3.09 o 
 -10  -1   8       37.69       38.80      2.77 o 
  -9  -1   8       14.90       14.54      1.88 o 
  -8  -1   8       70.23       69.97      2.07 o 
  -7  -1   8      408.15      409.24      6.22 o 
  -6  -1   8       14.13       17.52      1.16 o 
  -5  -1   8      180.52      178.31      2.88 o 
  -4  -1   8       72.15       69.06      1.43 o 
  -3  -1   8      270.41      267.73      3.64 o 
  -2  -1   8       47.30       41.53      1.22 o 
  -1  -1   8      689.02      686.70      7.21 o 
   0  -1   8       22.46       19.67      0.77 o 
   1  -1   8      284.59      284.57      3.62 o 
   2  -1   8      192.80      197.08      2.69 o 
   3  -1   8      161.29      158.05      2.51 o 
   4  -1   8      163.53      149.58      2.43 o 
   5  -1   8       54.67       53.60      1.84 o 
   6  -1   8       25.53       26.64      1.14 o 
   7  -1   8       53.98       52.77      2.52 o 
   8  -1   8       76.22       82.09      3.63 o 
   9  -1   8        7.89        5.06      2.11 o 
  10  -1   8       14.68       11.42      2.97 o 
 -11   0   8       49.28       56.06      4.40 o 
 -10   0   8        0.05        2.09      1.48 o 
  -9   0   8       52.36       52.54      1.99 o 
  -8   0   8       41.45       45.51      1.43 o 
  -7   0   8      176.61      189.88      3.42 o 
  -6   0   8      431.92      426.52      5.18 o 
  -5   0   8       58.96       55.73      1.13 o 
  -4   0   8      163.96      152.73      2.90 o 
  -3   0   8      128.74      117.08      2.40 o 
  -2   0   8      539.10      542.64      7.29 o 
  -1   0   8        1.58       -0.05      0.59 o 
   0   0   8       32.86       35.66      1.27 o 
   1   0   8       54.25       54.05      1.41 o 
   2   0   8      263.21      252.83      3.82 o 
   3   0   8      296.10      327.02      4.80 o 
   4   0   8       63.74       59.63      1.73 o 
   5   0   8        8.73        8.40      1.00 o 
   6   0   8       89.81       91.92      2.43 o 
   7   0   8        2.68        1.31      1.31 o 
   8   0   8       61.38       65.65      2.75 o 
   9   0   8      119.66      125.95      5.19 o 
  10   0   8       12.20       15.97      3.18 o 
 -11   1   8        9.57        9.31      2.86 o 
 -10   1   8       36.55       33.10      3.22 o 
  -9   1   8       14.43       13.45      1.48 o 
  -8   1   8       68.22       67.59      1.57 o 
  -7   1   8      412.15      408.87      4.77 o 
  -6   1   8       14.70       16.84      0.86 o 
  -5   1   8      185.13      179.46      2.74 o 
  -4   1   8       73.65       72.25      1.52 o 
  -3   1   8      277.71      279.49      4.25 o 
  -2   1   8       47.27       42.42      1.34 o 
  -1   1   8      695.29      695.85      8.19 o 
   0   1   8       22.18       20.01      0.91 o 
   1   1   8      278.88      277.73      4.01 o 
   2   1   8      190.40      194.73      2.99 o 
   3   1   8      161.86      160.52      2.70 o 
   4   1   8      156.82      144.67      2.83 o 
   5   1   8       53.03       52.54      1.72 o 
   6   1   8       22.69       23.17      1.41 o 
   7   1   8       53.78       56.31      2.22 o 
   8   1   8       75.73       83.77      3.04 o 
   9   1   8        7.65        6.54      1.70 o 
  10   1   8       16.02       13.95      3.25 o 
 -11   2   8       42.09       40.16      3.65 o 
 -10   2   8       22.54       23.26      2.47 o 
  -9   2   8       62.06       62.79      2.84 o 
  -8   2   8       98.11       92.14      2.63 o 
  -7   2   8       19.78       18.29      1.13 o 
  -6   2   8      294.53      311.16      4.19 o 
  -5   2   8       31.67       27.97      1.06 o 
  -4   2   8      278.16      285.49      3.69 o 
  -3   2   8      249.91      248.11      3.06 o 
  -2   2   8     1040.59     1053.14     12.03 o 
  -1   2   8       30.74       29.61      1.06 o 
   0   2   8      387.81      390.89      5.38 o 
   1   2   8       44.36       42.15      1.31 o 
   2   2   8      415.22      430.16      5.49 o 
   3   2   8      297.77      280.52      4.14 o 
   4   2   8      121.23      124.94      2.59 o 
   5   2   8      105.32       99.55      2.42 o 
   6   2   8        7.48        5.61      1.36 o 
   7   2   8       47.49       53.06      2.47 o 
   8   2   8       13.13       11.55      1.70 o 
   9   2   8       54.53       55.63      2.90 o 
 -10   3   8       58.89       60.41      3.29 o 
  -9   3   8       40.27       38.98      2.72 o 
  -8   3   8      143.88      152.49      4.31 o 
  -7   3   8      179.24      176.90      3.54 o 
  -6   3   8       98.35       88.08      2.11 o 
  -5   3   8       36.90       35.41      1.29 o 
  -4   3   8       34.03       30.90      1.14 o 
  -3   3   8      326.66      326.28      4.96 o 
  -2   3   8      335.60      340.37      5.09 o 
  -1   3   8      621.97      647.01      8.65 o 
   0   3   8        4.83        4.27      0.97 o 
   1   3   8      397.55      412.18      6.33 o 
   2   3   8       89.31       84.82      2.36 o 
   3   3   8       72.38       73.39      2.15 o 
   4   3   8      124.44      130.12      3.11 o 
   5   3   8        0.44        0.59      1.27 o 
   6   3   8       47.45       41.81      2.25 o 
   7   3   8        4.62        2.45      1.59 o 
   8   3   8       18.53       18.09      1.97 o 
   9   3   8       10.08        8.40      2.27 o 
  -9   4   8       78.24       84.06      4.40 o 
  -8   4   8       33.49       33.10      2.24 o 
  -7   4   8        7.57        6.97      1.75 o 
  -6   4   8       46.05       41.22      1.90 o 
  -5   4   8       34.03       30.65      1.68 o 
  -4   4   8       91.40       88.88      2.61 o 
  -3   4   8      105.82      102.38      3.02 o 
  -2   4   8      351.70      379.55      7.17 o 
  -1   4   8       28.28       29.40      1.65 o 
   0   4   8      115.12      118.68      3.35 o 
   1   4   8       29.96       28.14      1.70 o 
   2   4   8       89.66       88.74      2.79 o 
   3   4   8        8.37        4.68      1.32 o 
   4   4   8       50.31       44.53      2.18 o 
   5   4   8      106.82      111.82      3.45 o 
   6   4   8        0.93       -0.18      1.34 o 
   7   4   8       35.90       36.35      2.43 o 
   8   4   8        4.65        2.59      2.00 o 
  -8   5   8       49.42       48.48      3.31 o 
  -7   5   8       48.76       47.64      3.61 o 
  -6   5   8        7.75        6.26      2.04 o 
  -5   5   8       15.35       11.41      1.82 o 
  -4   5   8       26.55       23.08      2.11 o 
  -3   5   8       52.93       54.95      2.79 o 
  -2   5   8        4.31        5.61      1.63 o 
  -1   5   8      119.48      121.52      3.47 o 
   0   5   8      102.02      107.43      3.04 o 
   1   5   8       70.29       68.37      2.56 o 
   2   5   8       68.06       65.58      2.75 o 
   3   5   8       69.46       70.20      2.92 o 
   4   5   8       33.27       36.12      2.34 o 
   5   5   8        1.81        2.02      1.66 o 
   6   5   8       29.09       29.07      2.47 o 
  -6   6   8       49.60       49.05      3.38 o 
  -5   6   8       35.58       32.49      2.72 o 
  -4   6   8        6.20        3.41      1.68 o 
  -3   6   8       12.24       14.54      2.13 o 
  -2   6   8       44.88       44.67      3.00 o 
  -1   6   8       35.26       38.21      2.61 o 
   0   6   8        1.51        0.93      1.61 o 
   1   6   8       96.38      104.15      3.92 o 
   2   6   8       16.14       12.71      2.43 o 
   3   6   8       51.78       49.98      2.97 o 
   4   6   8        6.54        5.67      2.63 o 
  -4  -6   9       47.54       43.78      5.40 o 
  -3  -6   9      161.19      154.58      7.89 o 
  -2  -6   9        2.62        4.86      2.95 o 
  -1  -6   9      124.51      137.96      6.85 o 
   0  -6   9        1.68        4.76      2.59 o 
   1  -6   9       59.47       56.85      4.13 o 
   2  -6   9       10.93        5.97      2.61 o 
   3  -6   9        5.73        4.95      2.90 o 
  -7  -5   9       16.82       24.12      4.67 o 
  -6  -5   9       28.15       27.39      3.31 o 
  -5  -5   9       28.36       24.00      2.79 o 
  -4  -5   9      210.96      232.59      6.64 o 
  -3  -5   9       48.56       51.66      2.83 o 
  -2  -5   9      134.28      146.67      4.54 o 
  -1  -5   9        1.39        2.86      1.56 o 
   0  -5   9      181.17      196.16      4.67 o 
   1  -5   9       40.83       37.59      2.32 o 
   2  -5   9        6.91        6.35      2.09 o 
   3  -5   9       14.04       15.57      2.91 o 
   4  -5   9        1.41        4.25      2.49 o 
   5  -5   9       32.48       36.17      4.15 o 
  -8  -4   9       12.38       11.69      2.52 o 
  -7  -4   9       18.50       15.98      2.02 o 
  -6  -4   9       50.70       49.71      2.83 o 
  -5  -4   9      162.93      172.44      4.74 o 
  -4  -4   9       24.63       24.07      1.68 o 
  -3  -4   9      135.03      144.81      3.61 o 
  -2  -4   9       58.78       57.23      2.47 o 
  -1  -4   9       58.64       58.91      2.02 o 
   0  -4   9      153.00      153.02      3.72 o 
   1  -4   9      112.11      112.06      3.09 o 
   2  -4   9       31.22       29.65      1.98 o 
   3  -4   9       24.68       24.76      2.25 o 
   4  -4   9       11.21       10.73      2.72 o 
   5  -4   9       52.77       50.98      3.45 o 
   6  -4   9      112.96      123.09      5.38 o 
   7  -4   9        1.92        3.33      3.31 o 
  -9  -3   9       33.89       33.37      3.09 o 
  -8  -3   9        8.60        7.51      1.84 o 
  -7  -3   9       68.15       69.37      3.61 o 
  -6  -3   9       35.66       37.94      2.25 o 
  -5  -3   9      252.51      257.11      5.35 o 
  -4  -3   9       92.63       98.27      2.61 o 
  -3  -3   9       13.72       15.64      1.39 o 
  -2  -3   9      132.84      134.55      2.95 o 
  -1  -3   9      178.39      182.53      2.77 o 
   0  -3   9      118.04      114.95      2.24 o 
   1  -3   9      160.71      166.69      2.95 o 
   2  -3   9      100.55       97.15      2.33 o 
   3  -3   9       32.69       32.13      1.59 o 
   4  -3   9       15.50       16.27      1.48 o 
   5  -3   9       39.68       38.73      2.65 o 
   6  -3   9       76.63       73.92      3.81 o 
   7  -3   9      233.32      237.55      7.84 o 
   8  -3   9        6.35        7.87      2.99 o 
 -10  -2   9       83.64       70.25      4.90 o 
  -9  -2   9       41.81       36.96      2.77 o 
  -8  -2   9       89.25       89.32      3.45 o 
  -7  -2   9       26.75       23.46      1.93 o 
  -6  -2   9      232.26      220.69      4.89 o 
  -5  -2   9        4.77        4.74      1.16 o 
  -4  -2   9      275.79      276.33      4.85 o 
  -3  -2   9      104.45      102.29      2.27 o 
  -2  -2   9       20.27       19.70      1.25 o 
  -1  -2   9       81.59       77.34      1.74 o 
   0  -2   9      250.47      249.99      3.44 o 
   1  -2   9      123.06      127.75      2.49 o 
   2  -2   9      218.19      203.13      3.47 o 
   3  -2   9      279.50      255.13      4.23 o 
   4  -2   9      130.35      121.68      2.77 o 
   5  -2   9       28.48       33.06      1.54 o 
   6  -2   9       85.26       77.37      3.42 o 
   7  -2   9       24.91       23.10      2.34 o 
   8  -2   9       47.50       46.67      3.29 o 
 -10  -1   9       38.94       35.21      4.54 o 
  -9  -1   9      153.09      159.40      5.76 o 
  -8  -1   9       10.61        7.21      1.70 o 
  -7  -1   9      116.63      107.52      3.43 o 
  -6  -1   9       50.27       40.27      1.68 o 
  -5  -1   9      412.93      426.19      6.63 o 
  -4  -1   9       23.73       23.83      1.14 o 
  -3  -1   9      165.09      164.11      2.95 o 
  -2  -1   9      107.63      110.21      2.06 o 
  -1  -1   9      195.80      202.21      2.90 o 
   0  -1   9      136.11      134.99      2.29 o 
   1  -1   9      114.23      106.83      2.04 o 
   2  -1   9      204.90      192.10      3.65 o 
   3  -1   9      269.05      240.68      4.48 o 
   4  -1   9      113.52      115.07      3.13 o 
   5  -1   9       62.62       58.09      2.31 o 
   6  -1   9       83.67       86.77      3.13 o 
   7  -1   9        9.43       10.21      2.57 o 
   8  -1   9        2.53        1.79      1.81 o 
   9  -1   9        3.73        5.76      2.43 o 
 -10   0   9       59.77       58.93      3.29 o 
  -9   0   9        1.34       -1.13      1.64 o 
  -8   0   9      109.96      105.38      4.11 o 
  -7   0   9       42.40       35.66      1.31 o 
  -6   0   9       91.20       91.07      2.40 o 
  -5   0   9       18.65       17.15      1.34 o 
  -4   0   9      297.78      296.11      4.78 o 
  -3   0   9        4.83        6.13      1.00 o 
  -2   0   9       93.33       87.28      2.15 o 
  -1   0   9       24.30       24.51      1.18 o 
   0   0   9       84.60       76.51      1.97 o 
   1   0   9      435.32      454.79      6.19 o 
   2   0   9      137.46      123.79      2.59 o 
   3   0   9      374.24      392.97      6.47 o 
   4   0   9      430.35      412.35      6.94 o 
   5   0   9       79.02       79.83      2.38 o 
   6   0   9       15.20       14.61      1.50 o 
   7   0   9        4.19        2.65      1.75 o 
   8   0   9       10.80       12.07      2.27 o 
   9   0   9        4.14        0.79      2.63 o 
 -10   1   9       38.67       35.55      4.24 o 
  -9   1   9      151.49      165.39      5.21 o 
  -8   1   9       10.19        8.53      1.59 o 
  -7   1   9      120.87      119.16      2.99 o 
  -6   1   9       48.94       42.58      1.77 o 
  -5   1   9      419.79      437.34      6.04 o 
  -4   1   9       26.07       25.37      1.34 o 
  -3   1   9      168.26      168.22      3.22 o 
  -2   1   9      101.20      104.24      2.24 o 
  -1   1   9      194.64      201.90      3.58 o 
   0   1   9      137.89      141.51      2.54 o 
   1   1   9      114.07      109.82      2.25 o 
   2   1   9      197.82      189.82      3.31 o 
   3   1   9      271.87      237.99      4.53 o 
   4   1   9      110.07      106.55      3.02 o 
   5   1   9       63.14       61.08      2.43 o 
   6   1   9       85.27       86.12      2.86 o 
   7   1   9        9.14        5.01      1.79 o 
   8   1   9        2.43        0.21      2.00 o 
   9   1   9        3.39        3.40      2.20 o 
 -10   2   9       83.68       86.51      5.22 o 
  -9   2   9       41.93       43.79      3.25 o 
  -8   2   9       90.72       88.50      3.34 o 
  -7   2   9       26.21       24.57      1.52 o 
  -6   2   9      235.18      232.11      3.58 o 
  -5   2   9        4.87        4.58      0.97 o 
  -4   2   9      282.86      282.88      4.50 o 
  -3   2   9       98.63      102.02      2.16 o 
  -2   2   9       21.33       19.35      1.11 o 
  -1   2   9       76.69       73.78      1.93 o 
   0   2   9      250.01      255.38      4.15 o 
   1   2   9      121.74      127.23      2.58 o 
   2   2   9      220.70      209.58      3.94 o 
   3   2   9      271.63      255.24      4.71 o 
   4   2   9      131.29      122.04      3.06 o 
   5   2   9       30.45       35.99      1.95 o 
   6   2   9       84.32       78.18      3.00 o 
   7   2   9       26.03       26.64      2.22 o 
   8   2   9       48.51       51.16      2.90 o 
  -9   3   9       33.30       30.84      3.02 o 
  -8   3   9        8.37        3.83      1.79 o 
  -7   3   9       69.26       76.17      3.24 o 
  -6   3   9       34.70       33.24      1.61 o 
  -5   3   9      257.13      255.43      4.67 o 
  -4   3   9       91.44       99.04      2.27 o 
  -3   3   9       13.71       14.77      1.02 o 
  -2   3   9      126.83      127.67      2.90 o 
  -1   3   9      177.88      181.31      3.85 o 
   0   3   9      112.09      110.74      3.13 o 
   1   3   9      161.52      163.31      3.88 o 
   2   3   9       98.66       94.27      2.59 o 
   3   3   9       34.08       32.20      1.81 o 
   4   3   9       14.81       15.05      1.45 o 
   5   3   9       38.56       36.69      2.29 o 
   6   3   9       79.46       79.00      3.09 o 
   7   3   9      233.49      247.82      6.68 o 
   8   3   9        6.31        5.02      2.56 o 
  -8   4   9       12.72       12.14      2.66 o 
  -7   4   9       18.92       16.61      2.15 o 
  -6   4   9       50.77       48.55      2.91 o 
  -5   4   9      159.23      167.91      4.01 o 
  -4   4   9       23.03       24.71      1.95 o 
  -3   4   9      132.19      135.95      3.17 o 
  -2   4   9       57.77       55.83      2.25 o 
  -1   4   9       54.75       54.72      2.31 o 
   0   4   9      153.09      153.04      4.10 o 
   1   4   9      108.13      101.75      3.29 o 
   2   4   9       31.81       30.59      1.95 o 
   3   4   9       25.81       22.96      1.93 o 
   4   4   9       10.67        9.57      1.66 o 
   5   4   9       55.47       57.40      2.88 o 
   6   4   9      114.78      131.03      4.36 o 
   7   4   9        2.18        0.68      1.88 o 
  -7   5   9       16.31       14.64      3.16 o 
  -6   5   9       27.01       26.12      2.54 o 
  -5   5   9       27.83       25.60      2.74 o 
  -4   5   9      208.22      222.76      5.98 o 
  -3   5   9       47.14       45.51      3.09 o 
  -2   5   9      133.79      141.92      4.22 o 
  -1   5   9        1.30        0.30      1.45 o 
   0   5   9      178.79      187.70      5.01 o 
   1   5   9       41.13       39.41      2.43 o 
   2   5   9        6.84        7.17      1.72 o 
   3   5   9       14.47       13.48      2.04 o 
   4   5   9        1.37        1.50      1.75 o 
   5   5   9       31.51       34.78      2.79 o 
  -4   6   9       47.36       47.83      3.29 o 
  -3   6   9      160.48      170.10      5.47 o 
  -2   6   9        2.43        0.13      1.86 o 
  -1   6   9      123.67      128.08      4.58 o 
   0   6   9        1.67        0.72      2.13 o 
   1   6   9       58.80       51.95      3.18 o 
   2   6   9       11.01        6.87      2.43 o 
   3   6   9        5.85        2.72      2.32 o 
  -5  -5  10      170.38      191.77      6.37 o 
  -4  -5  10       49.14       57.26      3.59 o 
  -3  -5  10       33.17       35.26      2.84 o 
  -2  -5  10       57.73       54.99      3.31 o 
  -1  -5  10       42.18       46.55      3.00 o 
   0  -5  10       17.48       18.24      1.90 o 
   1  -5  10       56.06       62.36      3.45 o 
   2  -5  10       30.20       27.00      2.81 o 
   3  -5  10      103.92      105.87      5.03 o 
   4  -5  10        1.69        3.74      2.84 o 
  -7  -4  10       86.86       94.38      4.22 o 
  -6  -4  10       14.04       13.59      2.77 o 
  -5  -4  10       37.08       41.68      2.97 o 
  -4  -4  10       73.89       69.37      2.97 o 
  -3  -4  10       12.56       12.82      2.09 o 
  -2  -4  10       31.83       34.87      2.36 o 
  -1  -4  10       20.96       18.40      2.16 o 
   0  -4  10      104.37      106.58      3.61 o 
   1  -4  10       10.82       10.53      1.36 o 
   2  -4  10       82.99       84.33      3.04 o 
   3  -4  10        9.75        6.01      1.90 o 
   4  -4  10      147.69      152.45      5.39 o 
   5  -4  10       25.65       24.30      2.97 o 
  -8  -3  10      162.28      169.47      5.81 o 
  -7  -3  10        0.03       -1.54      1.97 o 
  -6  -3  10       92.20       98.64      3.63 o 
  -5  -3  10       36.18       34.94      2.32 o 
  -4  -3  10      116.39      120.48      3.33 o 
  -3  -3  10        4.52        2.29      1.39 o 
  -2  -3  10       10.26       10.17      1.31 o 
  -1  -3  10      163.44      165.59      3.76 o 
   0  -3  10       21.50       18.51      1.13 o 
   1  -3  10       24.40       23.05      1.36 o 
   2  -3  10       24.97       22.65      1.56 o 
   3  -3  10       25.63       26.68      1.61 o 
   4  -3  10        6.04        4.06      1.72 o 
   5  -3  10      159.74      168.56      5.28 o 
   6  -3  10       42.29       47.80      3.49 o 
   7  -3  10       47.74       49.00      3.68 o 
  -9  -2  10       66.88       62.97      3.93 o 
  -8  -2  10       14.10       14.88      2.54 o 
  -7  -2  10      117.25      123.95      4.56 o 
  -6  -2  10       51.45       43.15      2.75 o 
  -5  -2  10       52.14       51.00      2.27 o 
  -4  -2  10       56.28       57.80      2.15 o 
  -3  -2  10      156.29      159.86      3.33 o 
  -2  -2  10       10.23        9.12      1.18 o 
  -1  -2  10      126.02      135.56      3.15 o 
   0  -2  10      324.81      341.49      4.69 o 
   1  -2  10       23.93       21.55      1.41 o 
   2  -2  10       37.69       37.36      1.75 o 
   3  -2  10       41.07       40.54      1.73 o 
   4  -2  10       75.26       77.42      2.74 o 
   5  -2  10       62.36       56.91      3.08 o 
   6  -2  10       32.46       36.57      2.95 o 
   7  -2  10        3.01       -0.05      2.16 o 
  -9  -1  10        6.38        6.24      2.34 o 
  -8  -1  10       24.77       25.55      2.70 o 
  -7  -1  10       17.11       15.32      2.38 o 
  -6  -1  10       67.39       64.56      3.25 o 
  -5  -1  10      144.23      145.20      3.22 o 
  -4  -1  10       28.98       27.93      1.36 o 
  -3  -1  10       24.64       22.42      1.43 o 
  -2  -1  10      500.29      513.36      8.39 o 
  -1  -1  10      209.94      212.87      4.37 o 
   0  -1  10       90.91       91.14      2.58 o 
   1  -1  10      247.51      245.50      5.37 o 
   2  -1  10       11.97        9.76      1.52 o 
   3  -1  10      105.23      105.85      3.56 o 
   4  -1  10        0.21        2.56      1.50 o 
   5  -1  10       67.46       70.11      2.95 o 
   6  -1  10       42.34       42.24      2.90 o 
   7  -1  10       42.11       44.06      3.11 o 
   8  -1  10       19.87       21.29      2.63 o 
 -10   0  10        3.64        2.59      3.61 o 
  -9   0  10       16.39       10.76      3.15 o 
  -8   0  10        3.12        1.14      2.15 o 
  -7   0  10       12.35       11.23      1.57 o 
  -6   0  10       54.29       44.42      2.09 o 
  -5   0  10       16.72       22.96      1.84 o 
  -4   0  10        3.38        0.98      1.22 o 
  -3   0  10      197.11      202.63      4.69 o 
  -2   0  10       88.08       87.97      3.36 o 
  -1   0  10      884.00      899.43     14.40 o 
   0   0  10      799.45      791.67     12.43 o 
   1   0  10       62.38       63.38      2.41 o 
   2   0  10      320.01      309.21      5.70 o 
   3   0  10        1.45        2.72      1.31 o 
   4   0  10        0.42       -0.95      1.63 o 
   5   0  10        0.16       -0.46      1.50 o 
   6   0  10       59.45       61.63      3.15 o 
   7   0  10       24.22       25.41      2.59 o 
   8   0  10      179.37      189.65      7.32 o 
  -9   1  10        6.17        3.68      2.13 o 
  -8   1  10       23.44       26.19      2.59 o 
  -7   1  10       17.01       16.41      1.93 o 
  -6   1  10       68.80       66.75      2.77 o 
  -5   1  10      141.94      142.49      3.79 o 
  -4   1  10       31.17       29.11      2.09 o 
  -3   1  10       25.56       25.91      1.90 o 
  -2   1  10      504.97      524.76      9.34 o 
  -1   1  10      206.97      212.03      4.92 o 
   0   1  10       89.43       89.42      2.24 o 
   1   1  10      244.14      249.01      4.82 o 
   2   1  10       11.94       12.87      1.38 o 
   3   1  10      107.12      110.79      3.18 o 
   4   1  10        0.29        0.09      1.61 o 
   5   1  10       68.56       72.58      2.77 o 
   6   1  10       43.13       34.19      2.57 o 
   7   1  10       42.50       48.98      3.04 o 
   8   1  10       20.82       21.56      3.06 o 
  -9   2  10       66.16       61.22      4.69 o 
  -8   2  10       13.99       11.19      2.25 o 
  -7   2  10      117.17      116.15      5.06 o 
  -6   2  10       50.77       40.49      2.70 o 
  -5   2  10       55.60       49.61      2.47 o 
  -4   2  10       54.46       59.96      2.52 o 
  -3   2  10      159.17      161.66      3.63 o 
  -2   2  10       11.08       11.91      0.80 o 
  -1   2  10      126.59      133.59      3.38 o 
   0   2  10      320.18      341.50      6.82 o 
   1   2  10       23.27       22.26      1.41 o 
   2   2  10       39.72       41.77      1.75 o 
   3   2  10       40.99       41.54      1.95 o 
   4   2  10       76.98       77.69      2.70 o 
   5   2  10       64.30       63.20      2.68 o 
   6   2  10       31.35       29.95      2.38 o 
   7   2  10        3.54       -0.80      1.79 o 
  -8   3  10      162.41      163.51      6.75 o 
  -7   3  10        0.02       -0.09      2.25 o 
  -6   3  10       94.79       99.97      4.54 o 
  -5   3  10       36.97       38.45      2.13 o 
  -4   3  10      117.91      123.06      3.83 o 
  -3   3  10        5.34        4.54      1.18 o 
  -2   3  10        9.01       10.67      1.77 o 
  -1   3  10      163.82      170.23      4.01 o 
   0   3  10       20.63       17.24      1.31 o 
   1   3  10       21.82       20.81      1.56 o 
   2   3  10       25.16       22.30      1.68 o 
   3   3  10       26.20       28.25      1.86 o 
   4   3  10        5.72        3.92      1.68 o 
   5   3  10      160.68      168.31      4.80 o 
   6   3  10       43.18       49.12      3.02 o 
   7   3  10       49.27       51.75      3.61 o 
  -7   4  10       86.49       87.35      4.85 o 
  -6   4  10       14.21       11.35      2.88 o 
  -5   4  10       37.06       40.57      3.34 o 
  -4   4  10       76.24       69.97      3.04 o 
  -3   4  10       13.07        9.05      1.68 o 
  -2   4  10       33.62       35.14      2.77 o 
  -1   4  10       19.73       16.70      1.72 o 
   0   4  10      105.20      111.73      3.72 o 
   1   4  10       11.18       11.03      1.73 o 
   2   4  10       80.11       81.91      3.24 o 
   3   4  10        9.72        7.06      1.70 o 
   4   4  10      150.59      155.10      5.31 o 
   5   4  10       25.46       21.31      2.32 o 
  -5   5  10      172.62      184.47      6.96 o 
  -4   5  10       46.77       51.88      3.95 o 
  -3   5  10       33.77       36.57      2.63 o 
  -2   5  10       56.29       54.58      3.67 o 
  -1   5  10       42.01       43.26      3.42 o 
   0   5  10       18.23       14.89      2.56 o 
   1   5  10       56.30       63.20      3.81 o 
   2   5  10       30.51       25.12      2.52 o 
   3   5  10      104.16      111.95      5.04 o 
   4   5  10        1.57        1.81      2.00 o 
  -3  -5  11       19.57       16.65      3.79 o 
  -2  -5  11       44.65       42.02      3.27 o 
  -1  -5  11       10.43        7.72      3.02 o 
   0  -5  11       12.54       12.86      3.56 o 
   1  -5  11       57.40       53.77      3.77 o 
  -6  -4  11       43.81       44.27      3.13 o 
  -5  -4  11        5.10        6.87      2.11 o 
  -4  -4  11       44.73       41.63      2.93 o 
  -3  -4  11      128.92      127.91      4.38 o 
  -2  -4  11        1.93        2.49      1.57 o 
  -1  -4  11       61.57       64.34      3.11 o 
   0  -4  11       27.36       22.35      2.27 o 
   1  -4  11       14.03        5.20      2.02 o 
   2  -4  11       48.46       52.16      3.52 o 
   3  -4  11       26.90       31.95      3.43 o 
   4  -4  11       18.03       17.61      3.13 o 
  -7  -3  11       47.03       40.34      3.25 o 
  -6  -3  11       31.60       31.45      2.63 o 
  -5  -3  11       43.74       43.51      2.90 o 
  -4  -3  11        9.73        8.51      1.88 o 
  -3  -3  11       15.54       13.98      2.06 o 
  -2  -3  11       66.47       66.03      3.09 o 
  -1  -3  11       15.24       16.32      2.31 o 
   0  -3  11       38.40       41.99      2.59 o 
   1  -3  11       31.40       31.56      2.27 o 
   2  -3  11      107.45       99.80      4.06 o 
   3  -3  11        2.95       -1.47      2.20 o 
   4  -3  11       46.24       50.21      3.04 o 
   5  -3  11       28.23       25.82      2.91 o 
  -8  -2  11        9.39        8.78      2.95 o 
  -7  -2  11        0.26       -2.47      2.47 o 
  -6  -2  11       75.50       81.04      4.20 o 
  -5  -2  11        2.65        2.13      2.20 o 
  -4  -2  11      126.81      128.22      3.58 o 
  -3  -2  11       55.89       55.37      2.32 o 
  -2  -2  11       69.61       67.62      2.97 o 
  -1  -2  11       43.13       38.36      2.58 o 
   0  -2  11        6.38        2.40      1.45 o 
   1  -2  11      107.38      111.98      3.04 o 
   2  -2  11       25.10       21.05      1.95 o 
   3  -2  11       79.70       78.70      3.11 o 
   4  -2  11        8.74        4.88      2.04 o 
   5  -2  11       51.15       50.14      3.25 o 
   6  -2  11       12.06        7.81      2.29 o 
  -8  -1  11       63.98       71.78      4.42 o 
  -7  -1  11        3.18        2.13      2.41 o 
  -6  -1  11       22.83       20.33      2.36 o 
  -5  -1  11      117.69      123.13      4.01 o 
  -4  -1  11       22.98       19.49      1.84 o 
  -3  -1  11      190.97      197.61      5.17 o 
  -2  -1  11      113.49      117.89      3.72 o 
  -1  -1  11        9.30        7.58      2.11 o 
   0  -1  11        8.93        7.60      1.18 o 
   1  -1  11      145.47      142.08      4.03 o 
   2  -1  11      233.74      242.05      5.78 o 
   3  -1  11        5.66        1.97      1.59 o 
   4  -1  11      187.87      189.69      6.05 o 
   5  -1  11       35.11       31.24      2.95 o 
   6  -1  11        5.14        6.94      2.52 o 
   7  -1  11        8.35        6.29      2.84 o 
  -9   0  11       40.86       38.53      3.77 o 
  -8   0  11       50.46       55.92      3.92 o 
  -7   0  11       83.51       83.08      4.15 o 
  -6   0  11        0.02        0.20      1.91 o 
  -5   0  11        2.44        3.22      1.56 o 
  -4   0  11      220.01      226.09      5.21 o 
  -3   0  11        7.63        6.47      1.63 o 
  -2   0  11      132.59      140.20      4.53 o 
  -1   0  11       69.19       73.90      2.61 o 
   0   0  11      127.68      116.15      3.33 o 
   1   0  11       22.84       22.14      1.95 o 
   2   0  11        0.16       -1.11      1.54 o 
   3   0  11      209.72      208.60      5.60 o 
   4   0  11       12.22       10.62      1.90 o 
   5   0  11       21.98       22.24      2.52 o 
   6   0  11       49.43       44.69      3.68 o 
   7   0  11       57.78       59.91      4.15 o 
  -8   1  11       63.46       68.83      3.93 o 
  -7   1  11        2.96        3.97      2.57 o 
  -6   1  11       22.46       21.96      2.24 o 
  -5   1  11      114.43      120.03      4.35 o 
  -4   1  11       22.65       21.85      2.20 o 
  -3   1  11      189.04      198.40      5.78 o 
  -2   1  11      110.99      113.54      3.60 o 
  -1   1  11        9.15        7.17      1.59 o 
   0   1  11       10.37        7.96      1.72 o 
   1   1  11      144.64      136.07      4.19 o 
   2   1  11      235.58      240.46      6.01 o 
   3   1  11        5.36        2.50      1.57 o 
   4   1  11      188.14      188.76      5.37 o 
   5   1  11       34.95       32.38      2.61 o 
   6   1  11        5.83        6.78      2.07 o 
   7   1  11        8.35        6.54      2.25 o 
  -8   2  11        8.78        7.88      2.54 o 
  -7   2  11        0.33       -1.43      2.50 o 
  -6   2  11       74.13       76.90      4.35 o 
  -5   2  11        2.67        1.00      2.15 o 
  -4   2  11      126.15      128.90      4.29 o 
  -3   2  11       55.66       51.70      3.95 o 
  -2   2  11       67.22       67.98      3.18 o 
  -1   2  11       43.44       39.27      2.66 o 
   0   2  11        5.45        3.92      1.84 o 
   1   2  11      106.36      104.25      3.92 o 
   2   2  11       24.33       20.65      2.13 o 
   3   2  11       81.31       82.92      3.52 o 
   4   2  11        8.84        5.94      1.95 o 
   5   2  11       53.33       54.01      3.24 o 
   6   2  11       11.74       10.51      2.57 o 
  -7   3  11       47.27       45.55      3.93 o 
  -6   3  11       31.33       29.65      3.38 o 
  -5   3  11       41.83       40.81      3.24 o 
  -4   3  11        9.67        6.44      2.32 o 
  -3   3  11       15.43       12.69      2.43 o 
  -2   3  11       66.72       67.08      3.45 o 
  -1   3  11       16.10       20.65      2.49 o 
   0   3  11       39.57       47.85      3.04 o 
   1   3  11       30.83       28.20      2.47 o 
   2   3  11      108.55      111.58      4.54 o 
   3   3  11        2.73        1.48      1.98 o 
   4   3  11       47.08       50.00      3.22 o 
   5   3  11       28.16       20.54      2.52 o 
  -6   4  11       44.74       46.78      4.27 o 
  -5   4  11        5.10        2.36      2.93 o 
  -4   4  11       46.72       41.99      3.22 o 
  -3   4  11      129.96      123.15      4.94 o 
  -2   4  11        2.02        0.39      2.25 o 
  -1   4  11       62.03       62.63      3.65 o 
   0   4  11       25.78       22.01      2.50 o 
   1   4  11       15.03       12.27      2.38 o 
   2   4  11       49.12       44.28      3.79 o 
   3   4  11       27.41       31.83      3.31 o 
   4   4  11       18.06       14.02      2.70 o 
  -3   5  11       20.37       22.47      3.22 o 
  -2   5  11       45.58       30.92      3.02 o 
  -1   5  11        9.55        6.49      2.61 o 
   0   5  11       12.17       10.32      2.93 o 
   1   5  11       57.74       56.78      4.17 o 
  -3  -4  12       95.90      100.43      4.76 o 
  -2  -4  12        9.88        9.83      2.29 o 
  -1  -4  12       54.87       57.60      3.36 o 
   0  -4  12       30.66       27.34      4.24 o 
   1  -4  12       49.27       56.53      4.40 o 
  -5  -3  12       11.87        9.87      2.45 o 
  -4  -3  12      118.45      122.89      4.58 o 
  -3  -3  12        4.35        7.37      2.36 o 
  -2  -3  12       64.76       68.07      3.40 o 
  -1  -3  12       11.27        8.01      2.72 o 
   0  -3  12       86.07       78.14      4.94 o 
   1  -3  12       39.02       36.25      3.20 o 
   2  -3  12       30.83       31.63      3.84 o 
   3  -3  12       44.48       39.30      4.17 o 
  -6  -2  12       49.70       43.97      3.20 o 
  -5  -2  12       57.26       53.40      3.42 o 
  -4  -2  12       32.97       33.67      2.99 o 
  -3  -2  12       62.97       63.40      3.42 o 
  -2  -2  12        4.36        4.74      2.23 o 
  -1  -2  12      180.84      190.43      6.75 o 
   0  -2  12       50.79       50.36      3.18 o 
   1  -2  12       32.74       31.09      3.02 o 
   2  -2  12       24.07       25.30      2.95 o 
   3  -2  12       22.97       21.21      3.43 o 
   4  -2  12       15.18       14.32      3.58 o 
  -7  -1  12       20.59       22.44      3.50 o 
  -6  -1  12      120.08      124.63      5.65 o 
  -5  -1  12       59.29       70.19      3.83 o 
  -4  -1  12       53.79       60.03      3.38 o 
  -3  -1  12      105.61      103.77      4.29 o 
  -2  -1  12      186.19      180.58      6.67 o 
  -1  -1  12        0.46       -0.63      2.09 o 
   0  -1  12      184.64      179.52      6.76 o 
   1  -1  12      164.45      160.91      5.56 o 
   2  -1  12       11.67        9.10      2.43 o 
   3  -1  12        2.76        1.38      2.72 o 
   4  -1  12       27.32       24.30      3.83 o 
   5  -1  12        9.28        2.09      3.09 o 
  -7   0  12      201.93      207.87      7.07 o 
  -6   0  12        0.08       -2.13      2.13 o 
  -5   0  12      115.01      107.22      4.38 o 
  -4   0  12       48.47       44.06      3.15 o 
  -3   0  12       42.61       41.63      3.54 o 
  -2   0  12      116.71      116.69      5.22 o 
  -1   0  12      182.46      195.95      6.53 o 
   0   0  12       55.51       62.04      3.99 o 
   1   0  12       16.33       10.71      2.23 o 
   2   0  12       17.81       18.67      2.31 o 
   3   0  12        2.77        2.15      1.82 o 
   4   0  12       18.95       25.89      2.70 o 
   5   0  12      112.76      117.63      4.94 o 
  -7   1  12       20.02       19.52      3.45 o 
  -6   1  12      121.52      124.43      5.49 o 
  -5   1  12       59.71       69.67      4.18 o 
  -4   1  12       52.53       58.24      3.49 o 
  -3   1  12      105.63       98.26      4.83 o 
  -2   1  12      182.68      179.72      6.53 o 
  -1   1  12        0.40       -0.54      1.84 o 
   0   1  12      184.72      174.57      6.98 o 
   1   1  12      163.65      167.26      5.08 o 
   2   1  12       12.77       11.32      2.20 o 
   3   1  12        3.14        4.85      2.11 o 
   4   1  12       26.32       26.12      2.91 o 
   5   1  12       10.27        9.33      2.54 o 
  -6   2  12       49.94       40.25      3.84 o 
  -5   2  12       59.17       61.98      4.44 o 
  -4   2  12       33.04       33.74      3.02 o 
  -3   2  12       61.01       57.60      4.11 o 
  -2   2  12        4.34        4.17      2.18 o 
  -1   2  12      178.61      178.69      7.00 o 
   0   2  12       49.96       50.54      3.13 o 
   1   2  12       34.06       36.23      2.81 o 
   2   2  12       23.97       22.89      2.54 o 
   3   2  12       22.84       22.74      2.49 o 
   4   2  12       16.54       17.15      2.66 o 
  -5   3  12       12.25       12.46      3.06 o 
  -4   3  12      120.23      128.22      5.24 o 
  -3   3  12        4.27        6.87      2.74 o 
  -2   3  12       64.19       62.36      4.31 o 
  -1   3  12       10.75        7.60      2.32 o 
   0   3  12       86.88       94.92      4.38 o 
   1   3  12       38.34       38.39      3.27 o 
   2   3  12       31.83       33.74      3.16 o 
   3   3  12       45.03       46.40      3.84 o 
  -3   4  12       95.25       96.83      5.74 o 
  -2   4  12        9.62        7.92      3.27 o 
  -1   4  12       55.24       59.69      4.47 o 
   0   4  12       29.52       26.48      4.02 o 
   1   4  12       51.24       47.39      4.38 o 
  -4  -2  13       10.17       10.82      3.06 o 
  -3  -2  13       42.44       46.67      3.63 o 
  -2  -2  13       61.96       63.65      4.72 o 
  -1  -2  13       41.94       43.42      4.68 o 
   0  -2  13       15.69       13.75      4.56 o 
   1  -2  13       12.62       13.12      2.52 o 
   2  -2  13       14.65        9.57      3.33 o 
  -5  -1  13       54.26       56.29      4.99 o 
  -4  -1  13        8.65        5.70      2.45 o 
  -3  -1  13      101.27       97.27      5.12 o 
  -2  -1  13       18.82       18.38      3.15 o 
  -1  -1  13       14.36       15.84      3.16 o 
   0  -1  13        0.88       -1.84      2.66 o 
   1  -1  13       49.10       46.42      4.26 o 
   2  -1  13       30.21       27.25      3.77 o 
   3  -1  13        3.93        2.63      3.04 o 
  -5   0  13       31.81       27.52      3.00 o 
  -4   0  13      158.62      182.64      6.12 o 
  -3   0  13       40.59       41.16      4.04 o 
  -2   0  13       72.81       72.93      4.90 o 
  -1   0  13        1.23       -1.41      3.09 o 
   0   0  13        2.92        0.64      2.59 o 
   1   0  13        2.43        4.76      2.38 o 
   2   0  13       63.55       58.48      4.20 o 
   3   0  13       44.36       40.86      4.20 o 
  -5   1  13       54.64       50.93      4.24 o 
  -4   1  13        8.18       -0.36      2.66 o 
  -3   1  13      103.59      102.65      5.63 o 
  -2   1  13       19.10       19.45      3.59 o 
  -1   1  13       13.89       14.02      3.61 o 
   0   1  13        0.84       -0.98      2.66 o 
   1   1  13       45.62       43.44      4.43 o 
   2   1  13       30.66       32.94      3.49 o 
   3   1  13        3.92        2.16      2.56 o 
  -4   2  13        9.96        9.83      3.83 o 
  -3   2  13       43.69       49.10      3.77 o 
  -2   2  13       62.29       62.72      4.49 o 
  -1   2  13       41.93       45.74      4.40 o 
   0   2  13       14.13       17.40      3.95 o 
   1   2  13       13.12       13.32      3.24 o 
   2   2  13       13.64       11.78      3.74 o 
                                                 
